# Supplementary material for: 4-(2-Methoxy­benzyl­idene)-2-phenyl-1,3-oxazol-5(4H)-one
Source: Acta Crystallogr Sect E Struct Rep Online. 2009 Mar 25;65(Pt 4):o842. doi: 10.1107/S1600536809010216 (PMC2968875; doi:10.1107/S1600536809010216)
Supplement: Supplementary file 1 [file e-65-0o842-sup1.cif]

##############################################################################
###                                                                        ###
###        Electronic paper (Acta Crystallographica Section E)             ###
###                                                                        ###
##############################################################################
#                                                                            #
# This CIF contains the data in a paper accepted for publication in Acta     #
# Crystallographica Section E. It conforms to the requirements of Notes      #
# for Authors for Section E, and has been peer reviewed under the auspices   #
# of the IUCr Commission on Journals.                                        #
#                                                                            #
# Full details of the Crystallographic Information File format               #
# are given in the paper "The Crystallographic Information File (CIF):       #
# a New Standard Archive File for Crystallography" by S. R. Hall, F. H.      #
# Allen and I. D. Brown [Acta Cryst. (1991), A47, 655-685].                  #
#                                                                            #
# The current version of the core CIF dictionary is obtainable from          #
# ftp://ftp.iucr.org/pub/cif_core.dic. The current version number is 2.4.    #
#                                                                            #
# Software is freely available for graphical display of the structure(s) in  #
# this CIF.  For information consult the CIF home page http://www.iucr.org/  #
# cif/home.html                                                              #
#                                                                            #
# This file may be used for bona fide research purposes within the           #
# scientific community so long as proper attribution is given to the journal # 
# article from which it was obtained.                                        #
#                                                                            #
##############################################################################
                                             
data_global
_audit_creation_method     'PLATON <TABLE ACC> option'
_journal_date_recd_electronic     2009-03-11
_journal_date_accepted     2009-03-19
_journal_name_full     'Acta Crystallographica, Section E'
_journal_year     2009
_journal_volume     65
_journal_issue      4
_journal_page_first     o842
_journal_page_last     o842
_journal_paper_category     QO
_journal_coeditor_code     LX2096
_publ_contact_author_name
;
Mehmet Akkurt
;
_publ_contact_author_address
; Department of Physics
  Faculty of Arts and Sciences
  Erciyes University
  38039 Kayseri
  Turkey
;
_publ_contact_author_email     'akkurt@erciyes.edu.tr'
_publ_contact_author_fax     '+90-352-4374933'
_publ_contact_author_phone     '+90-352-4374901 extra 33106'
_publ_section_title
;
4-(2-Methoxybenzylidene)-2-phenyl-1,3-oxazol-5(4<i>H</i>)-one
;
loop_
    _publ_author_name
    _publ_author_address
    'Abdullah Mohamed Asiri'
;
Chemistry Department
Faculty of Science
King Abdul-Aziz University
PO Box 80203
Jeddah 21589
Saudi Arabia
;
    'Mehmet Akkurt'
; Department of Physics
  Faculty of Arts and Sciences
  Erciyes University
  38039 Kayseri
  Turkey
;
    'Islam Ullah Khan'
;
Department of Chemistry,
Government College University,
Lahore,
Pakistan
;
    'Muhammad N. Arshad'
;
Chemistry Department
Faculty of Science
King Abdul-Aziz University
PO Box 80203
Jeddah 21589
Saudi Arabia
;
data_I
_chemical_name_systematic
;
4-(2-Methoxybenzylidene)-2-phenyl-1,3-oxazol-5(4<i>H</i>)-one
;
_chemical_name_common     ?
_chemical_formula_moiety     'C17 H13 N O3'
_chemical_formula_sum     'C17 H13 N O3'
_chemical_formula_structural     ?
_chemical_formula_iupac     'C17 H13 N O3'
_chemical_formula_weight     279.28
_chemical_melting_point     ?
_symmetry_cell_setting     triclinic
_symmetry_space_group_name_H-M     'P -1'
_symmetry_space_group_name_Hall     '-P 1'
loop_
    _symmetry_equiv_pos_site_id
    _symmetry_equiv_pos_as_xyz
    1 x,y,z
    2 -x,-y,-z
_cell_length_a     8.8073(6)
_cell_length_b     9.6140(6)
_cell_length_c     9.8272(6)
_cell_angle_alpha     66.503(4)
_cell_angle_beta     67.248(4)
_cell_angle_gamma     71.734(4)
_cell_volume     691.14(8)
_cell_formula_units_Z     2
_cell_measurement_reflns_used     1969
_cell_measurement_theta_min     2.352
_cell_measurement_theta_max     22.439
_cell_measurement_temperature     296(2)
_cell_special_details
;
;
_exptl_crystal_description     'prism'
_exptl_crystal_colour     'yellow'
_exptl_crystal_size_max     0.280
_exptl_crystal_size_mid     0.080
_exptl_crystal_size_min     0.050
_exptl_crystal_size_rad     ?
_exptl_crystal_density_diffrn     1.342
_exptl_crystal_density_meas     ?
_exptl_crystal_density_method     'Not Measured'
_exptl_crystal_F_000     292
_exptl_absorpt_coefficient_mu     0.093
_exptl_absorpt_correction_type     'none'
_exptl_absorpt_process_details     ?
_exptl_absorpt_correction_T_min     ?
_exptl_absorpt_correction_T_max     ?
_exptl_special_details
;
;
_diffrn_ambient_temperature     296(2)
_diffrn_radiation_type     'MoK\a'
_diffrn_radiation_wavelength     0.71073
_diffrn_radiation_source     'sealed tube'
_diffrn_radiation_monochromator     'graphite'
_diffrn_measurement_device_type     'Bruker Kappa APEXII CCD'
_diffrn_measurement_method     '\f and \w'
_diffrn_detector_area_resol_mean     10.0
_diffrn_reflns_number     14582
_diffrn_reflns_av_R_equivalents     0.0475
_diffrn_reflns_av_sigmaI/netI     0.0707
_diffrn_reflns_theta_min     2.35
_diffrn_reflns_theta_max     28.50
_diffrn_reflns_theta_full     25.00
_diffrn_measured_fraction_theta_max     0.988
_diffrn_measured_fraction_theta_full     0.998
_diffrn_reflns_limit_h_min     -11
_diffrn_reflns_limit_h_max     11
_diffrn_reflns_limit_k_min     -12
_diffrn_reflns_limit_k_max     12
_diffrn_reflns_limit_l_min     -13
_diffrn_reflns_limit_l_max     13
_diffrn_reflns_reduction_process
;
;
_diffrn_standards_number     .
_diffrn_standards_interval_count     .
_diffrn_standards_interval_time     .
_diffrn_standards_decay_%     .
_refine_special_details
;
Refinement on <i>F</i>^2^ for ALL reflections except those flagged by the user
for potential systematic errors. Weighted <i>R</i>-factors <i>wR</i> and all
goodnesses of fit <i>S</i> are based on <i>F</i>^2^, conventional
<i>R</i>-factors <i>R</i> are based on <i>F</i>, with <i>F</i> set to zero for
negative <i>F</i>^2^. The observed criterion of <i>F</i>^2^ > \s(<i>F</i>^2^)
is used only for calculating -<i>R</i>-factor-obs <i>etc</i>. and is not
relevant to the choice of reflections for refinement. <i>R</i>-factors based
on <i>F</i>^2^ are statistically about twice as large as those based on
<i>F</i>, and <i>R</i>-factors based on ALL data will be even larger.
;
_reflns_number_total     3457
_reflns_number_gt     1464
_reflns_threshold_expression     I>2\s(I)
_refine_ls_structure_factor_coef     Fsqd
_refine_ls_matrix_type     full
_refine_ls_R_factor_all     0.1506
_refine_ls_R_factor_gt     0.0445
_refine_ls_wR_factor_gt     0.0953
_refine_ls_wR_factor_ref     0.1327
_refine_ls_goodness_of_fit_ref     0.934
_refine_ls_restrained_S_all     0.934
_refine_ls_number_reflns     3457
_refine_ls_number_parameters     192
_refine_ls_number_restraints     0
_refine_ls_number_constraints     ?
_refine_ls_hydrogen_treatment     constr
_refine_ls_weighting_scheme     'calc'
_refine_ls_weighting_details
                 'calc w=1/[\s^2^(Fo^2^)+(0.0583P)^2^] where P=(Fo^2^+2Fc^2^)/3'
_atom_sites_solution_hydrogens     'geom'
_atom_sites_solution_primary     'direct'
_atom_sites_solution_secondary     'difmap'
_refine_ls_shift/su_max     0.001
_refine_ls_shift/su_max_lt     0.001
_refine_ls_shift/su_mean     0.000
_refine_diff_density_max     0.157
_refine_diff_density_min     -0.129
_refine_ls_extinction_method     'SHELXL97 (Sheldrick, 2008)'
_refine_ls_extinction_coef     0.008(3)
_refine_ls_extinction_expression
                                  'FC^*^=KFC[1+0.001XFC^2^\L^3^/SIN(2\Q)]^-1/4^'
_refine_ls_abs_structure_details     ?
_refine_ls_abs_structure_Flack     .
loop_
    _atom_type_symbol
    _atom_type_description
    _atom_type_scat_dispersion_real
    _atom_type_scat_dispersion_imag
    _atom_type_scat_source
    O O 0.0106 0.0060 'International Tables Vol C Tables 4.2.6.8 and 6.1.1.4'
    N N 0.0061 0.0033 'International Tables Vol C Tables 4.2.6.8 and 6.1.1.4'
    H H 0.0000 0.0000 'International Tables Vol C Tables 4.2.6.8 and 6.1.1.4'
    C C 0.0033 0.0016 'International Tables Vol C Tables 4.2.6.8 and 6.1.1.4'
_computing_data_collection     'APEX2 (Bruker, 2007)'
_computing_cell_refinement     'SAINT (Bruker, 2007)'
_computing_data_reduction     'SAINT (Bruker, 2007)'
_computing_structure_solution     'SIR97 (Altomare <i>et al.</i>,  1999)'
_computing_structure_refinement     'SHELXL97 (Sheldrick, 2008)'
_computing_molecular_graphics     'ORTEP-3 for Windows (Farrugia, 1997)'
_computing_publication_material
                                'WinGX (Farrugia, 1999) and PLATON (Spek, 2009)'
loop_
    _atom_site_type_symbol
    _atom_site_label
    _atom_site_fract_x
    _atom_site_fract_y
    _atom_site_fract_z
    _atom_site_U_iso_or_equiv
    _atom_site_thermal_displace_type
    _atom_site_calc_flag
    _atom_site_refinement_flags
    _atom_site_occupancy
    O O1 0.25166(15) 0.44719(14) 0.39300(14) 0.0569(5) Uani . . 1.000
    O O2 0.21889(18) 0.24891(17) 0.34504(18) 0.0822(6) Uani . . 1.000
    O O3 0.71016(18) 0.05676(17) -0.02406(16) 0.0758(6) Uani . . 1.000
    N N1 0.51111(18) 0.48138(17) 0.23057(16) 0.0496(6) Uani . . 1.000
    C C1 0.7332(2) 0.2733(2) 0.0149(2) 0.0506(7) Uani . . 1.000
    C C2 0.8036(2) 0.1640(2) -0.0653(2) 0.0585(8) Uani . . 1.000
    C C3 0.9578(3) 0.1700(3) -0.1783(2) 0.0728(9) Uani . . 1.000
    C C4 1.0418(3) 0.2832(3) -0.2108(3) 0.0812(9) Uani . . 1.000
    C C5 0.9784(3) 0.3890(3) -0.1317(2) 0.0741(9) Uani . . 1.000
    C C6 0.8245(3) 0.3836(2) -0.0200(2) 0.0613(8) Uani . . 1.000
    C C7 0.5675(2) 0.2690(2) 0.1242(2) 0.0534(7) Uani . . 1.000
    C C8 0.4736(2) 0.3592(2) 0.2139(2) 0.0494(7) Uani . . 1.000
    C C9 0.3054(3) 0.3362(2) 0.3179(2) 0.0570(8) Uani . . 1.000
    C C10 0.3815(2) 0.5263(2) 0.3330(2) 0.0469(6) Uani . . 1.000
    C C11 0.3562(2) 0.6487(2) 0.3944(2) 0.0496(7) Uani . . 1.000
    C C12 0.2070(3) 0.6867(2) 0.5026(2) 0.0623(8) Uani . . 1.000
    C C13 0.1867(3) 0.8024(3) 0.5607(3) 0.0762(9) Uani . . 1.000
    C C14 0.3129(4) 0.8808(3) 0.5107(3) 0.0779(10) Uani . . 1.000
    C C15 0.4617(3) 0.8459(3) 0.4015(3) 0.0760(10) Uani . . 1.000
    C C16 0.4826(3) 0.7300(2) 0.3435(2) 0.0627(8) Uani . . 1.000
    C C17 0.7702(3) -0.0552(3) -0.1038(3) 0.0876(10) Uani . . 1.000
    H H3 1.00400 0.09810 -0.23150 0.0870 Uiso calc R 1.000
    H H4 1.14440 0.28850 -0.28830 0.0970 Uiso calc R 1.000
    H H5 1.03870 0.46320 -0.15340 0.0890 Uiso calc R 1.000
    H H6 0.78080 0.45550 0.03320 0.0740 Uiso calc R 1.000
    H H7 0.51770 0.19180 0.13430 0.0640 Uiso calc R 1.000
    H H12 0.12020 0.63380 0.53610 0.0750 Uiso calc R 1.000
    H H13 0.08670 0.82700 0.63400 0.0910 Uiso calc R 1.000
    H H14 0.29880 0.95860 0.55060 0.0940 Uiso calc R 1.000
    H H15 0.54730 0.90020 0.36740 0.0910 Uiso calc R 1.000
    H H16 0.58250 0.70640 0.26970 0.0750 Uiso calc R 1.000
    H H17A 0.78080 -0.00370 -0.21230 0.1310 Uiso calc R 1.000
    H H17B 0.69250 -0.12400 -0.06060 0.1310 Uiso calc R 1.000
    H H17C 0.87760 -0.11310 -0.09190 0.1310 Uiso calc R 1.000
loop_
    _atom_site_aniso_label
    _atom_site_aniso_U_11
    _atom_site_aniso_U_22
    _atom_site_aniso_U_33
    _atom_site_aniso_U_12
    _atom_site_aniso_U_13
    _atom_site_aniso_U_23
    O1 0.0465(8) 0.0591(8) 0.0597(8) -0.0112(7) -0.0015(6) -0.0266(7)
    O2 0.0612(10) 0.0754(11) 0.1086(12) -0.0262(9) 0.0020(8) -0.0443(9)
    O3 0.0732(10) 0.0836(11) 0.0839(10) -0.0087(9) -0.0127(8) -0.0548(9)
    N1 0.0455(10) 0.0547(10) 0.0470(9) -0.0084(8) -0.0074(8) -0.0216(8)
    C1 0.0443(12) 0.0614(13) 0.0448(10) -0.0030(10) -0.0130(9) -0.0211(10)
    C2 0.0491(13) 0.0736(15) 0.0529(12) 0.0025(11) -0.0192(10) -0.0271(11)
    C3 0.0546(14) 0.1005(19) 0.0614(13) 0.0044(14) -0.0130(11) -0.0424(13)
    C4 0.0519(14) 0.116(2) 0.0599(14) -0.0092(15) -0.0056(11) -0.0282(15)
    C5 0.0538(14) 0.0970(18) 0.0667(14) -0.0201(13) -0.0109(12) -0.0236(13)
    C6 0.0533(13) 0.0743(15) 0.0558(12) -0.0103(12) -0.0134(10) -0.0243(11)
    C7 0.0508(12) 0.0569(13) 0.0542(11) -0.0078(10) -0.0138(10) -0.0230(10)
    C8 0.0442(12) 0.0517(12) 0.0486(11) -0.0064(10) -0.0102(9) -0.0179(10)
    C9 0.0504(13) 0.0538(13) 0.0639(13) -0.0091(11) -0.0088(10) -0.0244(11)
    C10 0.0417(11) 0.0501(12) 0.0449(10) -0.0090(10) -0.0112(9) -0.0126(9)
    C11 0.0476(12) 0.0492(12) 0.0504(11) -0.0018(10) -0.0184(9) -0.0162(10)
    C12 0.0587(14) 0.0646(14) 0.0605(12) -0.0086(11) -0.0091(10) -0.0275(11)
    C13 0.0818(18) 0.0753(16) 0.0744(15) -0.0038(14) -0.0150(13) -0.0430(13)
    C14 0.100(2) 0.0622(15) 0.0858(17) 0.0001(15) -0.0409(15) -0.0367(13)
    C15 0.0810(18) 0.0670(15) 0.0942(18) -0.0148(13) -0.0392(15) -0.0266(14)
    C16 0.0569(14) 0.0641(14) 0.0705(13) -0.0072(11) -0.0207(11) -0.0264(12)
    C17 0.107(2) 0.0841(17) 0.0864(16) 0.0101(15) -0.0377(15) -0.0545(15)
_geom_special_details
;
Bond distances, angles <i>etc</i>. have been calculated using the rounded
fractional coordinates. All su's are estimated from the variances of the
(full) variance-covariance matrix. The cell e.s.d.'s are taken into account in
the estimation of distances, angles and torsion angles
;
loop_
    _geom_bond_atom_site_label_1
    _geom_bond_atom_site_label_2
    _geom_bond_site_symmetry_1
    _geom_bond_site_symmetry_2
    _geom_bond_distance
    _geom_bond_publ_flag
    O1 C9 . . 1.396(2) no
    O1 C10 . . 1.378(2) no
    O2 C9 . . 1.192(3) no
    O3 C2 . . 1.358(3) no
    O3 C17 . . 1.431(3) no
    N1 C8 . . 1.398(3) no
    N1 C10 . . 1.285(2) no
    C1 C2 . . 1.409(3) no
    C1 C6 . . 1.386(3) no
    C1 C7 . . 1.441(3) no
    C2 C3 . . 1.383(3) no
    C3 C4 . . 1.371(4) no
    C4 C5 . . 1.375(4) no
    C5 C6 . . 1.376(3) no
    C7 C8 . . 1.345(3) no
    C8 C9 . . 1.464(3) no
    C10 C11 . . 1.448(3) no
    C11 C12 . . 1.385(3) no
    C11 C16 . . 1.380(3) no
    C12 C13 . . 1.378(3) no
    C13 C14 . . 1.361(5) no
    C14 C15 . . 1.380(4) no
    C15 C16 . . 1.377(3) no
    C3 H3 . . 0.9300 no
    C4 H4 . . 0.9300 no
    C5 H5 . . 0.9300 no
    C6 H6 . . 0.9300 no
    C7 H7 . . 0.9300 no
    C12 H12 . . 0.9300 no
    C13 H13 . . 0.9300 no
    C14 H14 . . 0.9300 no
    C15 H15 . . 0.9300 no
    C16 H16 . . 0.9300 no
    C17 H17A . . 0.9600 no
    C17 H17B . . 0.9600 no
    C17 H17C . . 0.9600 no
loop_
    _geom_contact_atom_site_label_1
    _geom_contact_atom_site_label_2
    _geom_contact_distance
    _geom_contact_site_symmetry_1
    _geom_contact_site_symmetry_2
    _geom_contact_publ_flag
    O1 N1 2.260(2) . . no
    O2 C14 3.236(3) . 1_545 no
    O2 C12 3.411(3) . 2_566 no
    O1 H4 2.8000 . 1_456 no
    O1 H12 2.4500 . . no
    O2 H7 2.7000 . . no
    O2 H14 2.7800 . 1_545 no
    O2 H12 2.7900 . 2_566 no
    O2 H13 2.9200 . 2_566 no
    O3 H7 2.2700 . . no
    N1 O1 2.260(2) . . no
    N1 C6 3.087(3) . . no
    N1 H6 2.4300 . . no
    N1 H16 2.6300 . . no
    C1 C10 3.553(3) . 2_665 no
    C2 C10 3.532(3) . 2_665 no
    C5 C9 3.481(4) . 2_665 no
    C6 N1 3.087(3) . . no
    C6 C9 3.392(3) . 2_665 no
    C6 C8 3.561(3) . 2_665 no
    C8 C14 3.524(4) . 2_666 no
    C8 C6 3.561(3) . 2_665 no
    C9 C5 3.481(4) . 2_665 no
    C9 C6 3.392(3) . 2_665 no
    C10 C16 3.530(3) . 2_666 no
    C10 C2 3.532(3) . 2_665 no
    C10 C1 3.553(3) . 2_665 no
    C12 O2 3.411(3) . 2_566 no
    C14 C8 3.524(4) . 2_666 no
    C14 O2 3.236(3) . 1_565 no
    C16 C10 3.530(3) . 2_666 no
    C3 H17A 2.7900 . . no
    C3 H17C 2.7400 . . no
    C4 H17C 3.0100 . 2_755 no
    C5 H17C 2.9800 . 2_755 no
    C8 H6 2.8100 . . no
    C14 H17A 3.0300 . 2_665 no
    C15 H17A 3.0200 . 2_665 no
    C16 H4 3.0700 . 2_765 no
    C17 H3 2.5300 . . no
    H3 C17 2.5300 . . no
    H3 H17A 2.3700 . . no
    H3 H17C 2.2900 . . no
    H4 O1 2.8000 . 1_654 no
    H4 C16 3.0700 . 2_765 no
    H4 H16 2.5000 . 2_765 no
    H6 N1 2.4300 . . no
    H6 C8 2.8100 . . no
    H7 O2 2.7000 . . no
    H7 O3 2.2700 . . no
    H7 H17B 2.5600 . 2_655 no
    H12 O1 2.4500 . . no
    H12 O2 2.7900 . 2_566 no
    H13 O2 2.9200 . 2_566 no
    H14 O2 2.7800 . 1_565 no
    H16 N1 2.6300 . . no
    H16 H4 2.5000 . 2_765 no
    H17A C3 2.7900 . . no
    H17A H3 2.3700 . . no
    H17A C14 3.0300 . 2_665 no
    H17A C15 3.0200 . 2_665 no
    H17B H7 2.5600 . 2_655 no
    H17C C3 2.7400 . . no
    H17C H3 2.2900 . . no
    H17C C4 3.0100 . 2_755 no
    H17C C5 2.9800 . 2_755 no
loop_
    _geom_angle_atom_site_label_1
    _geom_angle_atom_site_label_2
    _geom_angle_atom_site_label_3
    _geom_angle_site_symmetry_1
    _geom_angle_site_symmetry_2
    _geom_angle_site_symmetry_3
    _geom_angle
    _geom_angle_publ_flag
    C9 O1 C10 . . . 105.44(16) no
    C2 O3 C17 . . . 119.06(18) no
    C8 N1 C10 . . . 105.35(16) no
    C2 C1 C6 . . . 118.16(17) no
    C2 C1 C7 . . . 118.56(17) no
    C6 C1 C7 . . . 123.23(18) no
    O3 C2 C1 . . . 115.60(17) no
    O3 C2 C3 . . . 123.94(19) no
    C1 C2 C3 . . . 120.5(2) no
    C2 C3 C4 . . . 119.2(2) no
    C3 C4 C5 . . . 121.7(3) no
    C4 C5 C6 . . . 119.1(3) no
    C1 C6 C5 . . . 121.38(19) no
    C1 C7 C8 . . . 130.09(18) no
    N1 C8 C7 . . . 129.85(18) no
    N1 C8 C9 . . . 108.50(16) no
    C7 C8 C9 . . . 121.64(18) no
    O1 C9 O2 . . . 121.5(2) no
    O1 C9 C8 . . . 104.65(18) no
    O2 C9 C8 . . . 133.90(18) no
    O1 C10 N1 . . . 116.07(17) no
    O1 C10 C11 . . . 116.07(16) no
    N1 C10 C11 . . . 127.85(18) no
    C10 C11 C12 . . . 121.32(19) no
    C10 C11 C16 . . . 119.45(17) no
    C12 C11 C16 . . . 119.23(18) no
    C11 C12 C13 . . . 120.2(2) no
    C12 C13 C14 . . . 120.0(3) no
    C13 C14 C15 . . . 120.6(3) no
    C14 C15 C16 . . . 119.5(3) no
    C11 C16 C15 . . . 120.4(2) no
    C2 C3 H3 . . . 120.00 no
    C4 C3 H3 . . . 120.00 no
    C3 C4 H4 . . . 119.00 no
    C5 C4 H4 . . . 119.00 no
    C4 C5 H5 . . . 120.00 no
    C6 C5 H5 . . . 120.00 no
    C1 C6 H6 . . . 119.00 no
    C5 C6 H6 . . . 119.00 no
    C1 C7 H7 . . . 115.00 no
    C8 C7 H7 . . . 115.00 no
    C11 C12 H12 . . . 120.00 no
    C13 C12 H12 . . . 120.00 no
    C12 C13 H13 . . . 120.00 no
    C14 C13 H13 . . . 120.00 no
    C13 C14 H14 . . . 120.00 no
    C15 C14 H14 . . . 120.00 no
    C14 C15 H15 . . . 120.00 no
    C16 C15 H15 . . . 120.00 no
    C11 C16 H16 . . . 120.00 no
    C15 C16 H16 . . . 120.00 no
    O3 C17 H17A . . . 110.00 no
    O3 C17 H17B . . . 109.00 no
    O3 C17 H17C . . . 109.00 no
    H17A C17 H17B . . . 109.00 no
    H17A C17 H17C . . . 109.00 no
    H17B C17 H17C . . . 109.00 no
loop_
    _geom_torsion_atom_site_label_1
    _geom_torsion_atom_site_label_2
    _geom_torsion_atom_site_label_3
    _geom_torsion_atom_site_label_4
    _geom_torsion_site_symmetry_1
    _geom_torsion_site_symmetry_2
    _geom_torsion_site_symmetry_3
    _geom_torsion_site_symmetry_4
    _geom_torsion
    _geom_torsion_publ_flag
    C10 O1 C9 O2 . . . . -179.7(2) no
    C10 O1 C9 C8 . . . . 0.43(19) no
    C9 O1 C10 N1 . . . . -0.3(2) no
    C9 O1 C10 C11 . . . . -179.54(16) no
    C17 O3 C2 C1 . . . . 177.88(19) no
    C17 O3 C2 C3 . . . . -1.9(3) no
    C10 N1 C8 C7 . . . . -178.4(2) no
    C10 N1 C8 C9 . . . . 0.3(2) no
    C8 N1 C10 O1 . . . . 0.0(2) no
    C8 N1 C10 C11 . . . . 179.13(18) no
    C6 C1 C2 O3 . . . . 178.68(18) no
    C6 C1 C2 C3 . . . . -1.6(3) no
    C7 C1 C2 O3 . . . . -3.8(3) no
    C7 C1 C2 C3 . . . . 175.91(19) no
    C2 C1 C6 C5 . . . . 1.2(3) no
    C7 C1 C6 C5 . . . . -176.2(2) no
    C2 C1 C7 C8 . . . . -179.85(19) no
    C6 C1 C7 C8 . . . . -2.5(3) no
    O3 C2 C3 C4 . . . . -180.0(2) no
    C1 C2 C3 C4 . . . . 0.3(3) no
    C2 C3 C4 C5 . . . . 1.4(4) no
    C3 C4 C5 C6 . . . . -1.8(4) no
    C4 C5 C6 C1 . . . . 0.5(4) no
    C1 C7 C8 N1 . . . . -2.0(3) no
    C1 C7 C8 C9 . . . . 179.55(19) no
    N1 C8 C9 O1 . . . . -0.5(2) no
    N1 C8 C9 O2 . . . . 179.7(2) no
    C7 C8 C9 O1 . . . . 178.32(17) no
    C7 C8 C9 O2 . . . . -1.5(4) no
    O1 C10 C11 C12 . . . . -2.4(3) no
    O1 C10 C11 C16 . . . . 178.04(17) no
    N1 C10 C11 C12 . . . . 178.42(19) no
    N1 C10 C11 C16 . . . . -1.1(3) no
    C10 C11 C12 C13 . . . . 179.2(2) no
    C16 C11 C12 C13 . . . . -1.2(3) no
    C10 C11 C16 C15 . . . . -179.4(2) no
    C12 C11 C16 C15 . . . . 1.1(3) no
    C11 C12 C13 C14 . . . . 0.6(4) no
    C12 C13 C14 C15 . . . . 0.2(4) no
    C13 C14 C15 C16 . . . . -0.4(4) no
    C14 C15 C16 C11 . . . . -0.3(4) no
loop_
    _geom_hbond_atom_site_label_D
    _geom_hbond_atom_site_label_H
    _geom_hbond_atom_site_label_A
    _geom_hbond_site_symmetry_A
    _geom_hbond_distance_DH
    _geom_hbond_distance_HA
    _geom_hbond_distance_DA
    _geom_hbond_angle_DHA
    _geom_hbond_publ_flag
    C6 H6 N1 . 0.93 2.43 3.087(3) 127 yes
    C17 H17A Cg3 2_665 0.96 2.81 3.682(3) 151 yes
    C17 H17C Cg2 2_755 0.96 2.96 3.832(3) 151 yes
