# Supplementary material for: 4-(2-Methoxy­benzyl­idene)-2-phenyl-1,3-oxazol-5(4H)-one
Source: Acta Crystallogr Sect E Struct Rep Online. 2009 Mar 25;65(Pt 4):o842. doi: 10.1107/S1600536809010216 (PMC2968875; doi:10.1107/S1600536809010216)
Supplement: Supplementary file 2 [file e-65-0o842-Isup2.hkl]

# 
# h,k,l, Fc-squared, Fo-squared, sigma(Fo-squared) and status flag 
# 
data_I
_shelx_title ' IUKSA11_0m in P-1' 
_shelx_refln_list_code          4 
_shelx_F_calc_maximum      158.57 
_exptl_crystal_F_000       292.00 
_reflns_d_resolution_high  0.7447 
 
loop_ 
 _symmetry_equiv_pos_as_xyz 
 'x, y, z' 
 '-x, -y, -z' 
 
_cell_length_a     8.8073 
_cell_length_b     9.6140 
_cell_length_c     9.8272 
_cell_angle_alpha  66.503 
_cell_angle_beta   67.248 
_cell_angle_gamma  71.734 
 
_shelx_F_squared_multiplier     1.000 
 
loop_ 
 _refln_index_h 
 _refln_index_k 
 _refln_index_l 
 _refln_F_squared_calc 
 _refln_F_squared_meas 
 _refln_F_squared_sigma 
 _refln_observed_status 
   1   0   0      788.32      756.85      7.98 o 
   2   0   0      647.47      585.16      5.59 o 
   3   0   0      161.81      162.98      2.60 o 
   4   0   0     1707.06     1713.13     16.51 o 
   5   0   0       12.74       17.06      1.62 o 
   6   0   0       24.86       22.55      1.89 o 
   7   0   0       28.86       23.75      3.06 o 
   8   0   0        0.00        2.54      2.75 o 
   9   0   0        7.61       10.31      4.01 o 
  10   0   0        0.10       -4.75      4.75 o 
 -10   1   0        2.49        0.90      4.73 o 
  -9   1   0        4.34        2.54      5.22 o 
  -8   1   0       40.10       42.29      4.34 o 
  -7   1   0        0.61       -2.24      3.58 o 
  -6   1   0       12.75       11.99      2.14 o 
  -5   1   0        1.93        0.85      1.33 o 
  -4   1   0       38.00       40.16      1.69 o 
  -3   1   0        3.80        2.32      0.79 o 
  -2   1   0      237.28      223.07      2.51 o 
  -1   1   0      408.69      366.96      3.26 o 
   0   1   0      722.86      642.56     11.72 o 
   1   1   0     2760.31     2681.29     23.49 o 
   2   1   0      654.13      626.96      6.76 o 
   3   1   0      247.71      238.99      3.40 o 
   4   1   0      174.62      176.12      3.33 o 
   5   1   0       21.86       22.79      1.60 o 
   6   1   0        3.77        5.34      1.58 o 
   7   1   0       70.20       74.22      4.62 o 
   8   1   0       21.89       17.21      3.32 o 
   9   1   0        3.10        5.46      3.50 o 
  10   1   0        1.53       -5.09      5.09 o 
 -10   2   0        0.39        0.33      4.97 o 
  -9   2   0        0.39       -2.93      2.93 o 
  -8   2   0       23.20       21.65      5.23 o 
  -7   2   0       10.00        9.85      2.56 o 
  -6   2   0       36.84       38.05      3.16 o 
  -5   2   0      227.33      237.32      4.70 o 
  -4   2   0      109.84      108.10      2.61 o 
  -3   2   0      284.98      281.74      3.50 o 
  -2   2   0        0.04       -0.69      0.69 o 
  -1   2   0      521.23      515.29      4.49 o 
   0   2   0      915.29      846.91      6.72 o 
   1   2   0       25.71       22.64      0.78 o 
   2   2   0      183.33      168.93      2.42 o 
   3   2   0       55.50       60.60      1.93 o 
   4   2   0       29.49       25.91      2.07 o 
   5   2   0        4.03        3.65      1.27 o 
   6   2   0       82.84       82.08      3.58 o 
   7   2   0       28.36       23.58      3.53 o 
   8   2   0       36.52       47.95      7.07 o 
   9   2   0       10.80       11.88      3.88 o 
  10   2   0        0.09       -4.58      4.58 o 
  -9   3   0        4.55       -0.57      4.67 o 
  -8   3   0        5.08        7.45      3.43 o 
  -7   3   0        0.66       -2.56      2.56 o 
  -6   3   0       14.31       15.38      2.66 o 
  -5   3   0       21.04       20.51      2.23 o 
  -4   3   0       81.94       81.41      2.48 o 
  -3   3   0       24.20       25.82      1.39 o 
  -2   3   0      110.91      120.00      2.29 o 
  -1   3   0       13.24       12.49      1.02 o 
   0   3   0        2.56        2.32      0.67 o 
   1   3   0       59.97       56.80      1.39 o 
   2   3   0       86.77       83.51      1.76 o 
   3   3   0      187.08      204.68      3.30 o 
   4   3   0       65.73       65.72      2.17 o 
   5   3   0      116.75      117.98      3.43 o 
   6   3   0       90.58       83.67      3.13 o 
   7   3   0       59.00       55.60      4.18 o 
   8   3   0        1.16        0.70      2.56 o 
   9   3   0        0.45       -0.97      3.00 o 
  10   3   0        0.44       -4.44      4.44 o 
  -9   4   0        2.82        0.45      4.57 o 
  -8   4   0        8.91        1.84      3.37 o 
  -7   4   0       18.49       17.91      3.27 o 
  -6   4   0        3.58        1.05      2.29 o 
  -5   4   0        0.14        1.78      2.10 o 
  -4   4   0        5.08        8.33      1.59 o 
  -3   4   0       12.40       12.90      1.40 o 
  -2   4   0       44.51       44.06      2.24 o 
  -1   4   0      107.30      108.12      2.36 o 
   0   4   0       14.35       14.62      1.11 o 
   1   4   0       34.71       32.80      1.44 o 
   2   4   0      154.64      152.15      2.86 o 
   3   4   0      621.34      610.08      8.53 o 
   4   4   0      173.63      190.81      4.18 o 
   5   4   0       15.65       17.25      1.91 o 
   6   4   0      167.61      167.28      5.54 o 
   7   4   0       90.18       93.94      7.19 o 
   8   4   0        9.32        5.44      3.01 o 
   9   4   0        0.31        1.99      3.29 o 
  10   4   0        0.30       -2.97      5.16 o 
  -8   5   0        5.32        7.11      4.88 o 
  -7   5   0        0.18        0.63      3.12 o 
  -6   5   0       90.36       92.82      7.89 o 
  -5   5   0       18.75       17.94      2.77 o 
  -4   5   0       23.43       20.97      2.94 o 
  -3   5   0       71.46       80.46      3.86 o 
  -2   5   0      118.98      117.26      3.25 o 
  -1   5   0      520.38      519.59      6.47 o 
   0   5   0      121.28      114.37      2.78 o 
   1   5   0        8.68        9.84      1.31 o 
   2   5   0      234.77      236.35      4.72 o 
   3   5   0       21.05       22.31      1.89 o 
   4   5   0        5.13        6.76      1.58 o 
   5   5   0       16.69       16.23      2.06 o 
   6   5   0       93.69       82.52      4.10 o 
   7   5   0        3.16        1.37      2.37 o 
   8   5   0        0.84       -1.85      2.51 o 
   9   5   0        0.01        4.61      5.52 o 
  10   5   0        7.55       16.18      6.95 o 
  -8   6   0        4.15        1.76      5.12 o 
  -7   6   0        8.30        6.91      4.69 o 
  -6   6   0        1.94        4.11      3.24 o 
  -5   6   0        4.86        4.59      2.70 o 
  -4   6   0       35.42       37.65      4.50 o 
  -3   6   0        2.12       -0.68      1.71 o 
  -2   6   0        1.82        3.29      1.52 o 
  -1   6   0       23.75       21.28      1.85 o 
   0   6   0       11.38       14.77      1.80 o 
   1   6   0        7.61        8.35      1.42 o 
   2   6   0      192.74      196.62      3.97 o 
   3   6   0       23.55       23.11      2.17 o 
   4   6   0        0.62        2.48      1.62 o 
   5   6   0       15.15       14.81      2.43 o 
   6   6   0       75.36       74.20      4.79 o 
   7   6   0        7.86        6.02      2.87 o 
   8   6   0        5.24        0.82      4.03 o 
   9   6   0        0.85        5.26      4.94 o 
  10   6   0        4.66        2.15      6.17 o 
  -7   7   0        0.95        7.87      4.97 o 
  -6   7   0       34.70       34.23      8.20 o 
  -5   7   0        3.34        1.20      6.09 o 
  -4   7   0       22.52       23.94      3.32 o 
  -3   7   0        5.19        9.41      2.59 o 
  -2   7   0        1.73        1.65      2.08 o 
  -1   7   0        2.52        1.75      1.74 o 
   0   7   0        0.78       -0.21      1.43 o 
   1   7   0       12.70       11.86      1.83 o 
   2   7   0        3.51        3.73      1.75 o 
   3   7   0        0.00       -1.72      1.72 o 
   4   7   0        1.54        4.84      2.13 o 
   5   7   0        0.27        2.34      2.40 o 
   6   7   0        0.10       -0.65      2.61 o 
   7   7   0        1.93       -2.69      3.44 o 
   8   7   0       11.25       15.46      5.08 o 
   9   7   0        0.11       -4.80      4.80 o 
  -6   8   0       13.38       17.65      5.84 o 
  -5   8   0       20.81       20.33      5.47 o 
  -4   8   0        0.14       -2.82      2.82 o 
  -3   8   0        0.81        3.96      2.60 o 
  -2   8   0       16.85       18.57      3.07 o 
  -1   8   0       40.82       38.67      3.52 o 
   0   8   0        3.44        6.58      2.34 o 
   1   8   0        1.70        1.01      1.68 o 
   2   8   0       39.91       42.96      3.67 o 
   3   8   0       16.09       18.32      2.37 o 
   4   8   0        2.51        2.88      3.97 o 
   5   8   0       25.24       20.18      4.63 o 
   6   8   0        3.60       -2.43      3.25 o 
   7   8   0        0.84        4.94      4.04 o 
   8   8   0        0.84        1.95      5.45 o 
   9   8   0        0.04        2.03      6.20 o 
  -5   9   0        0.05        3.76      4.68 o 
  -4   9   0        6.16        3.88      4.54 o 
  -3   9   0        0.20       -0.45      3.53 o 
  -2   9   0        0.12       -0.58      2.76 o 
  -1   9   0        0.02       -2.32      2.32 o 
   0   9   0        9.68       10.70      2.88 o 
   1   9   0        0.22        2.71      2.36 o 
   2   9   0       58.12       56.32      4.89 o 
   3   9   0       43.71       43.48      5.82 o 
   4   9   0        0.21       -3.41      3.41 o 
   5   9   0        4.83        3.37      3.90 o 
   6   9   0        1.26       -2.75      3.75 o 
   7   9   0        0.99       -1.86      3.95 o 
   8   9   0        1.53       17.94      7.31 o 
  -4  10   0        1.37       -0.77      5.33 o 
  -3  10   0        0.00       -0.75      4.35 o 
  -2  10   0        0.04       -2.93      3.79 o 
  -1  10   0       17.74       15.59      3.89 o 
   0  10   0       13.95       13.86      3.84 o 
   1  10   0        0.00       -2.01      2.60 o 
   2  10   0        7.24        6.35      4.18 o 
   3  10   0        1.33        1.85      4.81 o 
   4  10   0        0.72        2.26      4.11 o 
   5  10   0        0.02       -1.42      4.45 o 
   6  10   0        1.60        2.34      4.70 o 
   7  10   0        0.18        7.96      6.70 o 
  -2  11   0        0.62        0.17      5.47 o 
  -1  11   0        6.99        9.59      5.29 o 
   0  11   0        3.92       -1.33      4.21 o 
   1  11   0        0.27        0.54      4.02 o 
   2  11   0        0.44        3.19      3.53 o 
   3  11   0        2.01        8.16      5.10 o 
   4  11   0        0.09       -2.46      6.32 o 
   5  11   0        0.01       -0.24      5.47 o 
  -4 -11   1        0.03        5.91      6.66 o 
  -3 -11   1        0.24        2.39      4.98 o 
  -2 -11   1        0.66       -0.97      5.76 o 
  -1 -11   1        0.90        5.22      3.66 o 
   0 -11   1        0.02        4.72      4.36 o 
   1 -11   1        0.19       -1.66      5.90 o 
  -6 -10   1        0.01        4.99      5.96 o 
  -5 -10   1        0.45       -1.13      5.50 o 
  -4 -10   1        0.04       -4.09      4.09 o 
  -3 -10   1       13.72        7.40      5.03 o 
  -2 -10   1        0.31       -1.26      6.78 o 
  -1 -10   1       11.37        4.03      3.24 o 
   0 -10   1        1.53        1.12      3.10 o 
   1 -10   1       10.85       17.42      4.19 o 
   2 -10   1        0.42       -3.99      3.99 o 
   3 -10   1        0.73       -3.85      3.85 o 
  -7  -9   1        1.35        1.83      5.74 o 
  -6  -9   1        0.21       -0.31      4.99 o 
  -5  -9   1        0.30       -0.92      3.92 o 
  -4  -9   1        0.62       -2.71      3.65 o 
  -3  -9   1       36.08       36.77      7.16 o 
  -2  -9   1       35.15       34.65      4.26 o 
  -1  -9   1        1.48        2.00      2.65 o 
   0  -9   1       20.96       18.14      3.71 o 
   1  -9   1        6.35        8.06      3.28 o 
   2  -9   1       14.29       14.56      3.82 o 
   3  -9   1        0.76        5.15      3.31 o 
   4  -9   1        2.23        9.28      4.78 o 
   5  -9   1        4.38        2.73      4.94 o 
  -8  -8   1        0.03       -4.94      5.14 o 
  -7  -8   1        2.00        5.93      5.52 o 
  -6  -8   1        0.20       -1.76      4.04 o 
  -5  -8   1        9.36       10.45      4.50 o 
  -4  -8   1       32.35       31.15      4.00 o 
  -3  -8   1        3.54        2.53      2.71 o 
  -2  -8   1        8.70        5.35      2.21 o 
  -1  -8   1       21.61       19.29      2.84 o 
   0  -8   1        7.77        8.22      2.59 o 
   1  -8   1        0.78       -0.52      2.21 o 
   2  -8   1        2.11        5.28      3.73 o 
   3  -8   1        0.85        0.98      3.03 o 
   4  -8   1        4.12        2.84      3.26 o 
   5  -8   1       21.47       30.24      5.88 o 
   6  -8   1        8.94       -0.29      4.60 o 
  -9  -7   1        0.10       -5.16      5.72 o 
  -8  -7   1        0.00       -4.78      4.78 o 
  -7  -7   1        0.03       -3.25      3.87 o 
  -6  -7   1        1.66       -2.41      2.43 o 
  -5  -7   1        1.51       -1.54      3.48 o 
  -4  -7   1       11.48        7.77      2.80 o 
  -3  -7   1        4.00        3.38      2.12 o 
  -2  -7   1        3.11        1.92      1.62 o 
  -1  -7   1        9.24        9.77      1.87 o 
   0  -7   1        0.09        1.32      1.69 o 
   1  -7   1       15.86       17.41      2.33 o 
   2  -7   1        2.23        2.37      2.22 o 
   3  -7   1       10.11        7.08      3.69 o 
   4  -7   1        4.52        9.39      2.85 o 
   5  -7   1        2.28        1.53      4.78 o 
   6  -7   1        6.22        2.94      5.35 o 
   7  -7   1        0.01       -5.09      5.09 o 
  -9  -6   1        3.36       -0.07      5.67 o 
  -8  -6   1        3.31        5.20      3.70 o 
  -7  -6   1        1.16        0.38      2.67 o 
  -6  -6   1        0.03       -0.46      2.40 o 
  -5  -6   1       10.07       14.47      3.51 o 
  -4  -6   1       14.82       17.19      1.77 o 
  -3  -6   1        6.24        6.09      1.85 o 
  -2  -6   1        1.80        1.96      1.39 o 
  -1  -6   1        5.23        3.73      1.37 o 
   0  -6   1       17.59       15.73      1.79 o 
   1  -6   1        0.10       -1.29      1.29 o 
   2  -6   1       63.01       56.96      3.13 o 
   3  -6   1       92.19       93.61      3.73 o 
   4  -6   1        5.20        7.01      3.17 o 
   5  -6   1        7.23        3.92      3.03 o 
   6  -6   1        0.34       -0.10      3.86 o 
   7  -6   1       21.71       23.50     10.46 o 
   8  -6   1        1.06       -4.53      4.53 o 
 -10  -5   1        0.41       -1.86      5.57 o 
  -9  -5   1       16.12       11.07      6.44 o 
  -8  -5   1        0.64       -1.78      2.90 o 
  -7  -5   1        7.46        8.63      2.87 o 
  -6  -5   1        3.52        7.40      2.87 o 
  -5  -5   1      301.55      286.65      7.05 o 
  -4  -5   1       21.01       25.81      2.21 o 
  -3  -5   1       38.27       40.22      2.38 o 
  -2  -5   1       95.35      103.44      2.94 o 
  -1  -5   1      238.49      240.88      4.18 o 
   0  -5   1      134.55      139.09      3.19 o 
   1  -5   1       39.78       38.54      2.02 o 
   2  -5   1        0.01       -1.09      1.24 o 
   3  -5   1        1.23        2.09      2.34 o 
   4  -5   1        0.04        2.73      1.81 o 
   5  -5   1        1.08       -2.11      2.29 o 
   6  -5   1       12.41       17.17      3.24 o 
   7  -5   1        6.47       18.36      4.10 o 
   8  -5   1        0.19        0.22      4.37 o 
 -10  -4   1        0.30        1.66      5.60 o 
  -9  -4   1        2.15        6.84      3.84 o 
  -8  -4   1        0.99       -2.22      2.68 o 
  -7  -4   1        2.57        3.99      2.70 o 
  -6  -4   1       20.11       21.77      3.12 o 
  -5  -4   1      102.13       93.46      3.76 o 
  -4  -4   1       15.69       19.76      1.72 o 
  -3  -4   1       57.42       65.27      2.36 o 
  -2  -4   1       14.05       15.43      1.37 o 
  -1  -4   1      245.75      251.56      3.88 o 
   0  -4   1        3.54        5.37      1.03 o 
   1  -4   1       19.40       19.38      1.43 o 
   2  -4   1       21.91       18.63      1.54 o 
   3  -4   1      203.05      209.90      4.21 o 
   4  -4   1       22.05       18.69      1.92 o 
   5  -4   1        0.26        2.62      1.84 o 
   6  -4   1        1.16       -2.18      2.18 o 
   7  -4   1       59.43       58.96      4.33 o 
   8  -4   1       13.57        5.70      6.67 o 
   9  -4   1        5.21       -0.65      4.62 o 
 -10  -3   1        6.86       12.69      6.99 o 
  -9  -3   1        6.57        8.09      3.94 o 
  -8  -3   1        1.89        2.62      2.69 o 
  -7  -3   1       85.01       80.88      5.57 o 
  -6  -3   1       50.84       54.60      3.05 o 
  -5  -3   1      164.09      163.52      5.37 o 
  -4  -3   1      121.56      133.42      3.43 o 
  -3  -3   1      145.21      145.15      2.84 o 
  -2  -3   1       80.18       79.89      2.20 o 
  -1  -3   1       49.88       45.32      1.40 o 
   0  -3   1      125.10      112.28      1.94 o 
   1  -3   1      108.55      104.51      2.00 o 
   2  -3   1        5.65        5.50      1.04 o 
   3  -3   1       10.38       11.27      1.33 o 
   4  -3   1       99.08      108.12      3.01 o 
   5  -3   1       35.06       36.84      2.23 o 
   6  -3   1        9.03        8.39      2.39 o 
   7  -3   1        6.27        6.71      2.76 o 
   8  -3   1       16.89       16.73      5.11 o 
   9  -3   1        5.87        3.46      4.64 o 
 -10  -2   1        2.40       11.24      6.92 o 
  -9  -2   1        1.36       -2.48      3.33 o 
  -8  -2   1        2.55        1.04      2.58 o 
  -7  -2   1       77.07       71.77      4.61 o 
  -6  -2   1      167.43      158.98      3.68 o 
  -5  -2   1       17.06       19.64      1.41 o 
  -4  -2   1        4.55        4.61      0.77 o 
  -3  -2   1       52.82       60.83      1.85 o 
  -2  -2   1      235.32      226.41      2.93 o 
  -1  -2   1      133.09      124.23      1.72 o 
   0  -2   1        2.07        1.74      0.60 o 
   1  -2   1      441.05      403.76      3.98 o 
   2  -2   1       25.36       25.72      1.06 o 
   3  -2   1      103.99      100.04      2.36 o 
   4  -2   1       82.59       82.44      2.49 o 
   5  -2   1       76.30       81.96      2.77 o 
   6  -2   1        0.36       -1.39      1.71 o 
   7  -2   1        0.32        2.19      2.73 o 
   8  -2   1        1.31        4.85      3.08 o 
   9  -2   1        2.86        2.78      4.56 o 
  10  -2   1        0.70       -0.67      4.94 o 
 -10  -1   1        3.25       14.66      7.02 o 
  -9  -1   1        0.05        2.37      3.42 o 
  -8  -1   1       17.81       14.94      3.83 o 
  -7  -1   1        0.41        1.95      3.87 o 
  -6  -1   1      120.98      120.90      4.79 o 
  -5  -1   1       43.33       37.64      2.19 o 
  -4  -1   1       21.00       23.30      1.26 o 
  -3  -1   1      219.05      225.81      2.91 o 
  -2  -1   1     1501.74     1439.98     12.00 o 
  -1  -1   1      470.28      404.85      3.67 o 
   0  -1   1      287.02      258.17      2.51 o 
   1  -1   1      515.55      481.57      4.40 o 
   2  -1   1     5937.93     5793.23     44.25 o 
   3  -1   1       48.60       49.26      1.41 o 
   4  -1   1       67.26       67.02      1.96 o 
   5  -1   1      160.81      167.01      3.72 o 
   6  -1   1       60.23       63.41      3.53 o 
   7  -1   1        0.31        3.03      2.42 o 
   8  -1   1        6.87        6.47      2.99 o 
   9  -1   1       15.83       13.33      5.07 o 
  10  -1   1        0.00       -2.87      5.88 o 
 -10   0   1        0.57        3.79      6.03 o 
  -9   0   1        0.03       -2.01      3.33 o 
  -8   0   1       22.18       18.31      3.99 o 
  -7   0   1       45.15       36.88      3.38 o 
  -6   0   1       11.69       10.74      1.88 o 
  -5   0   1       13.03       16.48      1.48 o 
  -4   0   1       32.89       41.32      1.56 o 
  -3   0   1       93.44       89.14      1.93 o 
  -2   0   1        3.48        2.36      0.63 o 
  -1   0   1     5169.38     5135.20     37.35 o 
   0   0   1        5.55        0.61      0.78 o 
   1   0   1      399.48      355.70      3.32 o 
   2   0   1      415.47      380.46      3.69 o 
   3   0   1      363.50      340.47      3.54 o 
   4   0   1       65.19       65.99      1.85 o 
   5   0   1       22.55       25.08      1.87 o 
   6   0   1       22.03       23.73      2.26 o 
   7   0   1       42.42       47.38      4.45 o 
   8   0   1        0.12       -1.36      3.54 o 
   9   0   1       24.30       26.36      4.97 o 
  10   0   1        1.61       -5.09      5.09 o 
 -10   1   1        0.49       -3.63      4.41 o 
  -9   1   1        5.01        4.45      3.58 o 
  -8   1   1        2.69        7.49      4.05 o 
  -7   1   1        0.37        0.97      3.46 o 
  -6   1   1        1.43        3.45      2.09 o 
  -5   1   1        8.59        6.70      1.38 o 
  -4   1   1        3.25        4.58      1.11 o 
  -3   1   1      929.02      950.91      9.54 o 
  -2   1   1      137.99      129.72      1.99 o 
  -1   1   1       23.44       24.48      0.67 o 
   0   1   1      574.15      559.83     10.03 o 
   1   1   1     1456.75     1379.25     17.02 o 
   2   1   1       51.28       46.40      1.16 o 
   3   1   1      123.60      112.89      1.97 o 
   4   1   1       25.70       21.96      1.36 o 
   5   1   1       42.68       46.02      2.17 o 
   6   1   1        1.53        0.17      2.04 o 
   7   1   1       68.64       70.15      3.46 o 
   8   1   1       74.60       75.81      5.04 o 
   9   1   1        5.98        2.20      3.00 o 
  10   1   1        2.16       -4.49      4.49 o 
  11   1   1        0.12       -1.93      6.42 o 
  -9   2   1        0.95       -3.29      3.29 o 
  -8   2   1        5.82        0.06      2.78 o 
  -7   2   1       31.44       29.13      6.41 o 
  -6   2   1       15.36       14.54      2.38 o 
  -5   2   1       12.33       12.51      1.70 o 
  -4   2   1      129.46      133.17      2.85 o 
  -3   2   1      270.45      271.75      3.77 o 
  -2   2   1       40.68       37.65      1.37 o 
  -1   2   1       45.38       42.01      0.94 o 
   0   2   1      820.07      824.18      6.23 o 
   1   2   1     1279.81     1212.30     10.11 o 
   2   2   1       47.81       45.64      1.00 o 
   3   2   1      518.31      522.15      5.27 o 
   4   2   1      231.15      238.58      3.97 o 
   5   2   1      161.41      165.95      3.54 o 
   6   2   1       66.47       70.28      2.77 o 
   7   2   1        0.89       -0.53      1.91 o 
   8   2   1      134.62      139.35      6.25 o 
   9   2   1        0.62       -2.49      2.59 o 
  10   2   1        2.68        2.19      5.09 o 
  11   2   1        1.09       -5.96      5.96 o 
  -9   3   1        0.17        1.49      3.53 o 
  -8   3   1       12.85       11.48      3.62 o 
  -7   3   1       30.01       26.08      3.71 o 
  -6   3   1       86.66       85.12      4.40 o 
  -5   3   1        6.62        7.06      2.02 o 
  -4   3   1        7.00        5.80      1.38 o 
  -3   3   1       18.80       21.94      1.26 o 
  -2   3   1      508.65      516.85      5.26 o 
  -1   3   1        0.14       -0.63      0.63 o 
   0   3   1      213.40      207.17      2.57 o 
   1   3   1       20.49       21.58      0.86 o 
   2   3   1       78.78       84.31      1.53 o 
   3   3   1       63.23       61.83      1.46 o 
   4   3   1        0.67        1.02      1.14 o 
   5   3   1      148.39      148.16      3.44 o 
   6   3   1        6.00        5.47      1.56 o 
   7   3   1       34.11       36.93      3.03 o 
   8   3   1       25.31       21.42      3.41 o 
   9   3   1        0.55        2.34      2.92 o 
  10   3   1        0.06        6.32      5.64 o 
  11   3   1        0.56       -5.02      5.96 o 
  -9   4   1        0.10       -4.18      4.27 o 
  -8   4   1        0.12        1.83      3.26 o 
  -7   4   1        9.65        6.32      3.32 o 
  -6   4   1       31.44       29.99      3.05 o 
  -5   4   1       75.35       75.78      3.51 o 
  -4   4   1       23.50       24.08      1.83 o 
  -3   4   1       38.86       42.91      1.80 o 
  -2   4   1       96.04       97.89      2.19 o 
  -1   4   1       62.26       61.50      2.33 o 
   0   4   1        2.07        1.75      0.77 o 
   1   4   1      428.03      434.41      4.76 o 
   2   4   1      230.60      245.51      3.62 o 
   3   4   1      729.12      805.47      8.76 o 
   4   4   1      111.27      106.34      3.05 o 
   5   4   1      120.81      117.47      5.03 o 
   6   4   1      281.70      272.29      5.26 o 
   7   4   1       88.65       92.82      4.81 o 
   8   4   1       36.04       36.34      3.95 o 
   9   4   1        0.00       -1.09      3.79 o 
  10   4   1       10.12       15.92      7.02 o 
  11   4   1        0.27        7.16      6.90 o 
  -8   5   1        0.07       -2.81      3.45 o 
  -7   5   1       10.10       10.47      3.83 o 
  -6   5   1       67.86       68.87      5.17 o 
  -5   5   1        3.09        1.67      2.43 o 
  -4   5   1       31.52       30.83      2.78 o 
  -3   5   1      103.03      105.29      2.97 o 
  -2   5   1      275.08      272.42      4.46 o 
  -1   5   1      231.96      230.36      3.95 o 
   0   5   1       18.65       21.46      1.22 o 
   1   5   1      186.16      176.22      3.02 o 
   2   5   1       17.18       17.91      1.30 o 
   3   5   1       51.62       68.10      2.52 o 
   4   5   1       30.15       28.63      2.03 o 
   5   5   1        8.67        9.59      1.80 o 
   6   5   1       10.09        9.16      1.98 o 
   7   5   1       34.10       31.06      3.01 o 
   8   5   1       12.30       14.44      3.20 o 
   9   5   1        3.78        5.39      4.09 o 
  10   5   1        3.46        3.67      5.57 o 
  -8   6   1        0.14       -3.42      4.45 o 
  -7   6   1        0.98        1.91      3.53 o 
  -6   6   1        0.00       -2.35      2.83 o 
  -5   6   1        1.27        0.98      2.42 o 
  -4   6   1        4.50        4.96      2.29 o 
  -3   6   1        2.05        3.35      2.15 o 
  -2   6   1       20.36       20.38      1.86 o 
  -1   6   1       34.64       44.45      2.19 o 
   0   6   1       82.23       82.86      2.48 o 
   1   6   1       13.63       15.01      1.50 o 
   2   6   1       11.26        9.15      1.40 o 
   3   6   1       39.03       41.80      2.37 o 
   4   6   1       12.83       13.97      1.48 o 
   5   6   1        0.89        1.98      1.58 o 
   6   6   1        0.48        2.22      1.93 o 
   7   6   1        0.82       -1.69      2.40 o 
   8   6   1        0.45       -3.40      3.40 o 
   9   6   1        0.35       -0.30      4.33 o 
  10   6   1        0.07        1.91      5.79 o 
  -7   7   1        0.91       -4.22      4.22 o 
  -6   7   1        0.07        0.10      3.19 o 
  -5   7   1       23.23       25.35      4.95 o 
  -4   7   1      119.50      129.17      6.99 o 
  -3   7   1        5.39        4.41      2.17 o 
  -2   7   1       20.99       23.19      2.81 o 
  -1   7   1        2.35        0.70      1.49 o 
   0   7   1        4.58        5.25      1.67 o 
   1   7   1        6.72        3.78      1.53 o 
   2   7   1       58.60       62.56      2.68 o 
   3   7   1       14.52       17.76      2.01 o 
   4   7   1        0.34        0.03      1.70 o 
   5   7   1       54.20       56.29      4.64 o 
   6   7   1       46.68       48.50      3.63 o 
   7   7   1        1.15       -1.83      3.21 o 
   8   7   1        0.07        3.90      3.86 o 
   9   7   1        0.58       -3.70      6.95 o 
  10   7   1        0.25        0.43      5.84 o 
  -6   8   1        0.05        1.66      6.03 o 
  -5   8   1        1.13       -1.07      3.24 o 
  -4   8   1       17.18       15.20      3.71 o 
  -3   8   1       19.44       15.98      3.05 o 
  -2   8   1       11.50       15.29      2.78 o 
  -1   8   1       10.29       11.05      3.05 o 
   0   8   1       29.48       29.77      2.93 o 
   1   8   1       24.58       22.35      2.73 o 
   2   8   1        1.91        1.50      1.52 o 
   3   8   1       57.91       55.32      3.19 o 
   4   8   1       90.15       88.73      5.14 o 
   5   8   1        9.59       10.02      3.19 o 
   6   8   1        7.05       12.92      4.82 o 
   7   8   1        0.57        2.73      3.75 o 
   8   8   1        3.54        7.20      4.56 o 
   9   8   1        1.72        2.82      5.02 o 
  -5   9   1        0.00       -4.57      4.57 o 
  -4   9   1        2.65        6.53     10.74 o 
  -3   9   1        5.29        7.21      3.26 o 
  -2   9   1        0.13        1.41      3.04 o 
  -1   9   1        0.08        0.92      2.39 o 
   0   9   1       83.83       92.91      4.98 o 
   1   9   1        0.00        1.18      2.22 o 
   2   9   1      101.42      107.35      5.59 o 
   3   9   1        0.99        1.95      2.23 o 
   4   9   1       87.74       86.08      5.64 o 
   5   9   1        2.62       -1.36      3.57 o 
   6   9   1        6.06        4.53      4.05 o 
   7   9   1        0.03       -3.30      6.15 o 
   8   9   1        0.29       -1.22     10.46 o 
   9   9   1        1.20       -0.46      5.62 o 
  -4  10   1        0.09        1.00      4.47 o 
  -3  10   1        1.43        7.27      4.59 o 
  -2  10   1        7.84       -3.29      3.69 o 
  -1  10   1        5.75        0.53      3.49 o 
   0  10   1        0.41        3.01      2.39 o 
   1  10   1        0.34        1.59      2.48 o 
   2  10   1        0.28       -1.30      2.56 o 
   3  10   1        2.09        3.73      2.89 o 
   4  10   1        0.81        6.91      4.33 o 
   5  10   1        0.02       -1.59      5.16 o 
   6  10   1        0.05       -2.86      4.21 o 
   7  10   1        0.34       -4.16      4.16 o 
   8  10   1        0.87        0.45      5.33 o 
  -2  11   1        1.57        2.44      4.54 o 
  -1  11   1        3.47        5.64      4.73 o 
   0  11   1        0.85       -0.95      3.81 o 
   1  11   1        2.11        3.41      4.06 o 
   2  11   1        0.72       -2.42      3.63 o 
   3  11   1        3.53        3.71      3.28 o 
   4  11   1        0.01       -0.18      4.42 o 
   5  11   1        0.72        3.44      6.51 o 
   6  11   1        2.02        6.07     11.44 o 
   1  12   1        0.04       -0.99     11.09 o 
   2  12   1        0.03       -2.36      7.94 o 
   3  12   1        0.00       -8.32      8.32 o 
   4  12   1        0.69       -9.43      9.43 o 
  -5 -10   2        0.33        9.29      6.80 o 
  -4 -10   2        0.09        6.08      5.91 o 
  -3 -10   2        0.17        3.67      6.20 o 
  -2 -10   2        4.96        4.49      3.33 o 
  -1 -10   2       14.93       10.41      3.62 o 
   0 -10   2        1.95        3.03      3.47 o 
   1 -10   2        0.14        6.55      3.71 o 
   2 -10   2        1.10        2.17      3.63 o 
  -6  -9   2        0.83        0.34      5.23 o 
  -5  -9   2        0.64       -4.80      4.80 o 
  -4  -9   2        4.51       -0.65      4.99 o 
  -3  -9   2        4.11        2.38     10.90 o 
  -2  -9   2        7.15        8.80      3.34 o 
  -1  -9   2       21.64       20.15      4.62 o 
   0  -9   2        4.15        2.68      3.18 o 
   1  -9   2        0.35        1.47      3.05 o 
   2  -9   2       14.14       23.10      4.33 o 
   3  -9   2        1.89        3.49      3.58 o 
   4  -9   2        0.07        0.72      3.58 o 
  -7  -8   2        2.89        4.34      5.76 o 
  -6  -8   2        2.04        1.06      4.94 o 
  -5  -8   2        0.95       11.38      5.91 o 
  -4  -8   2        1.19        1.78      3.00 o 
  -3  -8   2        0.30        1.89      2.80 o 
  -2  -8   2        0.11        1.55      1.97 o 
  -1  -8   2        0.02        3.00      2.11 o 
   0  -8   2        4.19        3.96      2.72 o 
   1  -8   2        0.07       -2.02      2.89 o 
   2  -8   2        2.25        4.65      3.26 o 
   3  -8   2        3.08        9.36      3.28 o 
   4  -8   2        0.00        0.07      3.65 o 
   5  -8   2        4.78        5.51      3.91 o 
   6  -8   2        0.54       -4.38      4.38 o 
  -8  -7   2        2.09       -1.16      5.76 o 
  -7  -7   2        2.36        9.45      6.05 o 
  -6  -7   2        6.60        6.49      3.65 o 
  -5  -7   2       12.57       12.45      3.22 o 
  -4  -7   2       13.41       11.43      3.00 o 
  -3  -7   2        2.52        2.66      2.47 o 
  -2  -7   2        1.49        1.75      1.80 o 
  -1  -7   2       21.14       22.26      3.31 o 
   0  -7   2        6.59        7.08      2.19 o 
   1  -7   2        4.44        3.21      1.97 o 
   2  -7   2        1.71        0.67      2.68 o 
   3  -7   2        0.00       -1.56      2.50 o 
   4  -7   2        0.90        0.94      2.90 o 
   5  -7   2       11.60       16.25      4.04 o 
   6  -7   2        2.22        4.62      4.18 o 
   7  -7   2        1.11        5.15     12.31 o 
  -9  -6   2        3.92        8.27      6.17 o 
  -8  -6   2        2.69        1.94      4.97 o 
  -7  -6   2        2.42        0.62      3.47 o 
  -6  -6   2        5.00        0.82      5.87 o 
  -5  -6   2       29.94       33.91      5.40 o 
  -4  -6   2       44.29       47.54      3.07 o 
  -3  -6   2        3.43        5.15      2.48 o 
  -2  -6   2        5.03        5.04      1.94 o 
  -1  -6   2       55.82       57.61      2.57 o 
   0  -6   2       32.23       35.69      2.37 o 
   1  -6   2       12.50       10.60      1.85 o 
   2  -6   2       78.67       81.14      3.69 o 
   3  -6   2        1.44        1.79      1.94 o 
   4  -6   2       22.97       25.85      3.34 o 
   5  -6   2        0.97       -0.31      3.47 o 
   6  -6   2        0.25        0.56      3.90 o 
   7  -6   2        9.95       18.09      4.66 o 
   8  -6   2        0.05       -3.40      4.70 o 
  -9  -5   2        4.38       11.53      6.78 o 
  -8  -5   2        1.58        1.70      3.69 o 
  -7  -5   2        0.53        3.96      3.22 o 
  -6  -5   2       43.34       44.29      9.77 o 
  -5  -5   2       14.06       12.22      2.97 o 
  -4  -5   2        0.10       -1.06      1.50 o 
  -3  -5   2        8.09        7.79      1.57 o 
  -2  -5   2      144.36      141.36      3.69 o 
  -1  -5   2        2.29        3.52      1.16 o 
   0  -5   2        7.63        7.69      1.46 o 
   1  -5   2        2.35        0.91      1.40 o 
   2  -5   2       42.49       45.34      2.21 o 
   3  -5   2       36.89       38.32      2.31 o 
   4  -5   2       27.32       22.05      2.77 o 
   5  -5   2        0.12       -2.03      2.28 o 
   6  -5   2        1.41       -0.56      3.02 o 
   7  -5   2        0.11       -3.09      3.09 o 
   8  -5   2       18.28       15.48      5.50 o 
  -9  -4   2        1.06       -4.04      6.37 o 
  -8  -4   2        2.25        6.37      3.60 o 
  -7  -4   2        3.12        4.29      3.59 o 
  -6  -4   2       70.41       69.50      4.61 o 
  -5  -4   2        2.55        0.42      2.14 o 
  -4  -4   2      301.55      307.39      5.73 o 
  -3  -4   2        5.23        4.67      1.08 o 
  -2  -4   2      201.00      211.06      5.74 o 
  -1  -4   2       67.89       67.70      2.14 o 
   0  -4   2        5.23        3.59      1.08 o 
   1  -4   2       17.80       15.56      1.39 o 
   2  -4   2        1.32        0.98      1.21 o 
   3  -4   2       11.80       13.31      1.77 o 
   4  -4   2       15.34       12.24      1.80 o 
   5  -4   2       14.02       13.87      2.50 o 
   6  -4   2        3.86        3.68      2.64 o 
   7  -4   2        1.96        0.54      3.20 o 
   8  -4   2        0.35       -0.35      3.46 o 
   9  -4   2        0.07       -2.78      9.17 o 
  -9  -3   2        0.01       -3.23      3.23 o 
  -8  -3   2        1.26        6.99      3.45 o 
  -7  -3   2       40.57       46.80      4.91 o 
  -6  -3   2       21.22       22.67      2.90 o 
  -5  -3   2       17.90       21.72      2.27 o 
  -4  -3   2       47.81       50.61      2.32 o 
  -3  -3   2        9.69        7.33      1.33 o 
  -2  -3   2      152.58      151.98      2.46 o 
  -1  -3   2        0.49       -0.32      0.66 o 
   0  -3   2        0.97        1.56      0.85 o 
   1  -3   2       43.20       42.64      2.07 o 
   2  -3   2        1.56        1.28      1.29 o 
   3  -3   2        7.67        8.01      1.33 o 
   4  -3   2        3.33        2.25      1.41 o 
   5  -3   2       18.43       20.33      2.08 o 
   6  -3   2       38.97       40.38      3.07 o 
   7  -3   2       22.19       13.87      2.99 o 
   8  -3   2        8.58        6.96      4.84 o 
   9  -3   2        3.81        7.04      5.47 o 
  10  -3   2        1.00       -3.16      7.04 o 
  -9  -2   2        0.04       -1.99      5.80 o 
  -8  -2   2        7.21       10.07      3.48 o 
  -7  -2   2       34.04       31.98      3.67 o 
  -6  -2   2       41.35       44.98      3.43 o 
  -5  -2   2        0.06        0.19      1.26 o 
  -4  -2   2       71.66       73.78      2.03 o 
  -3  -2   2       53.80       51.89      1.83 o 
  -2  -2   2      171.83      164.77      2.35 o 
  -1  -2   2      322.97      304.59      3.25 o 
   0  -2   2        1.91        0.28      0.70 o 
   1  -2   2      103.93       88.77      2.22 o 
   2  -2   2      146.90      136.13      2.39 o 
   3  -2   2      253.92      256.15      3.81 o 
   4  -2   2       87.89       86.92      2.60 o 
   5  -2   2       53.44       56.11      2.53 o 
   6  -2   2        3.17        0.90      1.65 o 
   7  -2   2       26.60       28.26      3.76 o 
   8  -2   2        0.04       -0.86      8.49 o 
   9  -2   2       10.29        8.76      4.10 o 
  10  -2   2        5.88       -2.00      5.02 o 
 -10  -1   2        0.89        1.29      4.13 o 
  -9  -1   2        1.22        6.99      3.87 o 
  -8  -1   2        5.83        9.42      4.33 o 
  -7  -1   2        0.05        1.25      2.67 o 
  -6  -1   2       41.30       41.81      3.31 o 
  -5  -1   2      106.34      101.10      3.38 o 
  -4  -1   2        8.65        6.13      1.22 o 
  -3  -1   2      618.28      638.80      6.66 o 
  -2  -1   2      561.63      556.23      5.36 o 
  -1  -1   2       89.44       80.16      1.25 o 
   0  -1   2      426.60      393.71      3.53 o 
   1  -1   2    25143.67    27397.45    206.50 o 
   2  -1   2     1233.37     1208.09     11.05 o 
   3  -1   2      368.06      343.48      4.31 o 
   4  -1   2        7.36        7.43      1.29 o 
   5  -1   2      521.20      520.44      6.98 o 
   6  -1   2        0.54       -1.38      1.48 o 
   7  -1   2        0.71       -1.29      1.92 o 
   8  -1   2       12.73        6.46      3.19 o 
   9  -1   2        0.00       -2.76      6.73 o 
  10  -1   2        5.56        2.34      6.25 o 
  -9   0   2        0.69       -1.18      3.71 o 
  -8   0   2        0.03       -0.91      2.92 o 
  -7   0   2       63.56       53.70      4.25 o 
  -6   0   2        0.28        0.00      1.88 o 
  -5   0   2        0.00       -0.27      1.52 o 
  -4   0   2        0.32        0.15      1.02 o 
  -3   0   2        2.60        2.78      0.92 o 
  -2   0   2      724.16      743.70      6.83 o 
  -1   0   2       28.07       31.89      0.73 o 
   0   0   2      323.23      292.50      3.80 o 
   1   0   2      825.30      784.30      6.28 o 
   2   0   2    12365.27    12606.80    100.11 o 
   3   0   2       15.05       15.45      1.28 o 
   4   0   2       58.51       55.05      1.74 o 
   5   0   2      122.58      119.39      2.93 o 
   6   0   2       44.30       46.56      2.34 o 
   7   0   2        0.34        0.91      2.25 o 
   8   0   2       46.04       49.91      4.30 o 
   9   0   2       12.42       14.52      4.77 o 
  10   0   2        0.52        4.76      5.07 o 
  11   0   2        2.41        2.36      7.60 o 
  -9   1   2        0.04       -2.71      3.45 o 
  -8   1   2        0.99       -2.16      2.62 o 
  -7   1   2       59.43       54.24      5.60 o 
  -6   1   2       27.14       28.06      2.77 o 
  -5   1   2        5.20        3.39      1.39 o 
  -4   1   2      370.50      393.53      5.19 o 
  -3   1   2      114.15      129.27      2.57 o 
  -2   1   2      982.67      979.17     10.78 o 
  -1   1   2      129.91      120.36      1.52 o 
   0   1   2     2087.91     2187.28     29.04 o 
   1   1   2     1424.60     1357.28     15.45 o 
   2   1   2      124.46      123.61      1.54 o 
   3   1   2      181.71      169.71      2.26 o 
   4   1   2       58.73       56.49      1.91 o 
   5   1   2        8.18        7.26      1.43 o 
   6   1   2        0.97        0.69      1.54 o 
   7   1   2       72.66       77.63      3.57 o 
   8   1   2        3.95        3.06      2.57 o 
   9   1   2       15.42       13.46      4.87 o 
  10   1   2       10.68       11.29      5.13 o 
  11   1   2        0.47       -5.47      5.96 o 
  -9   2   2        0.05       -3.12      3.12 o 
  -8   2   2       12.74       11.10      4.02 o 
  -7   2   2       10.73       12.59      2.92 o 
  -6   2   2        0.00       -0.39      1.87 o 
  -5   2   2       22.71       30.74      2.44 o 
  -4   2   2      139.88      142.79      3.47 o 
  -3   2   2      225.86      241.35      3.72 o 
  -2   2   2       22.90       26.49      1.00 o 
  -1   2   2      169.67      179.12      2.06 o 
   0   2   2        5.66        4.24      0.60 o 
   1   2   2       60.75       56.52      1.08 o 
   2   2   2       26.27       31.47      0.85 o 
   3   2   2       77.95       76.55      1.64 o 
   4   2   2        4.36        2.75      1.00 o 
   5   2   2      120.42      124.44      3.35 o 
   6   2   2        3.77        2.24      1.58 o 
   7   2   2       84.27       84.22      5.96 o 
   8   2   2        1.54        3.63      2.15 o 
   9   2   2        0.10       -1.05      3.92 o 
  10   2   2        6.04        1.85      6.95 o 
  11   2   2        0.21       -5.86      5.86 o 
  -9   3   2        0.83       -2.10      3.42 o 
  -8   3   2        5.15        0.13      3.12 o 
  -7   3   2        9.31        8.22      2.90 o 
  -6   3   2        0.01        1.08      2.33 o 
  -5   3   2       17.87       16.84      2.24 o 
  -4   3   2        1.00        1.28      1.25 o 
  -3   3   2        0.05        0.41      0.95 o 
  -2   3   2      124.12      125.74      2.48 o 
  -1   3   2       49.28       49.26      1.22 o 
   0   3   2       50.00       49.68      1.05 o 
   1   3   2        0.59        1.27      0.52 o 
   2   3   2       78.98       72.23      1.44 o 
   3   3   2      102.13      110.92      1.83 o 
   4   3   2      425.02      427.82      5.61 o 
   5   3   2      402.50      428.84      5.62 o 
   6   3   2       33.49       33.51      2.09 o 
   7   3   2      206.42      199.91      3.99 o 
   8   3   2       15.68       15.70      1.90 o 
   9   3   2       50.08       54.44      6.42 o 
  10   3   2        0.00        3.82      4.57 o 
  11   3   2        0.04       -2.24      5.93 o 
  -8   4   2        2.78       -1.90      3.17 o 
  -7   4   2        8.26        5.28      3.59 o 
  -6   4   2        6.21        3.86      2.66 o 
  -5   4   2      272.10      276.64      6.10 o 
  -4   4   2       36.67       39.07      2.40 o 
  -3   4   2      101.30       96.60      2.69 o 
  -2   4   2       73.21       72.28      1.90 o 
  -1   4   2      863.56      905.67      8.64 o 
   0   4   2     1328.91     1415.36     12.71 o 
   1   4   2      691.04      709.22      6.89 o 
   2   4   2        7.40        5.99      0.82 o 
   3   4   2      209.33      207.17      3.16 o 
   4   4   2        3.12        2.46      0.86 o 
   5   4   2       58.30       63.91      2.57 o 
   6   4   2        0.24       -0.21      1.27 o 
   7   4   2       71.65       78.14      3.60 o 
   8   4   2        1.79       -0.59      1.90 o 
   9   4   2        5.80        5.41      4.90 o 
  10   4   2        0.81        4.17      6.22 o 
  11   4   2        5.96       -3.01      5.93 o 
  -8   5   2        0.01       -3.37      3.37 o 
  -7   5   2        2.67       -0.83      3.12 o 
  -6   5   2        9.01        5.31      2.95 o 
  -5   5   2        0.44       -0.44      2.37 o 
  -4   5   2       43.18       41.05      2.87 o 
  -3   5   2        2.03        3.09      1.45 o 
  -2   5   2        1.14        1.10      0.99 o 
  -1   5   2       42.62       49.66      1.70 o 
   0   5   2       29.03       30.71      1.48 o 
   1   5   2      166.48      199.08      3.08 o 
   2   5   2        5.78        6.59      0.90 o 
   3   5   2      431.98      445.24      6.14 o 
   4   5   2      219.67      219.99      4.40 o 
   5   5   2        2.49        5.20      1.52 o 
   6   5   2        0.37        0.87      1.43 o 
   7   5   2      142.69      126.22      5.74 o 
   8   5   2       26.37       18.93      5.43 o 
   9   5   2        1.84        4.10      3.82 o 
  10   5   2        0.03       -1.10      4.07 o 
  11   5   2        4.75       10.27      7.24 o 
  -7   6   2        0.41       -2.05      3.27 o 
  -6   6   2        9.26        8.02      3.37 o 
  -5   6   2      102.05      100.18      5.49 o 
  -4   6   2       24.47       22.92      3.75 o 
  -3   6   2       60.53       60.03      3.42 o 
  -2   6   2      129.93      133.80      3.49 o 
  -1   6   2        7.23        7.63      1.30 o 
   0   6   2        6.12        4.42      1.06 o 
   1   6   2        4.78        7.29      1.19 o 
   2   6   2        6.69        5.84      1.28 o 
   3   6   2        2.91        0.80      1.12 o 
   4   6   2        5.46        6.84      1.67 o 
   5   6   2        3.51        3.01      1.08 o 
   6   6   2       10.46        9.84      2.11 o 
   7   6   2        2.53        4.93      2.14 o 
   8   6   2        4.46        5.18      5.82 o 
   9   6   2       10.89       12.46      4.67 o 
  10   6   2        2.28        6.43      4.84 o 
  -7   7   2        0.02       -3.45      3.45 o 
  -6   7   2        1.94        0.99      3.33 o 
  -5   7   2       43.17       42.98      4.68 o 
  -4   7   2       60.62       52.61      4.99 o 
  -3   7   2        0.00        0.68      2.04 o 
  -2   7   2        3.84        3.30      1.97 o 
  -1   7   2       56.93       55.82      3.04 o 
   0   7   2       20.45       20.10      1.77 o 
   1   7   2       14.79       16.62      1.60 o 
   2   7   2        7.27        5.00      1.16 o 
   3   7   2       37.21       38.32      2.43 o 
   4   7   2        0.14       -0.61      1.92 o 
   5   7   2        0.01        1.52      1.77 o 
   6   7   2       28.45       23.79      4.17 o 
   7   7   2       13.16       11.02      3.13 o 
   8   7   2        1.06       -2.08      3.61 o 
   9   7   2        1.52       -1.13      4.07 o 
  10   7   2        0.51        3.66      5.27 o 
  -6   8   2        0.38       -6.87      7.44 o 
  -5   8   2        0.53       -1.58      3.69 o 
  -4   8   2        4.58       10.08      3.49 o 
  -3   8   2       32.69       40.26      4.30 o 
  -2   8   2        0.39       -1.26      2.00 o 
  -1   8   2        0.03        0.73      1.81 o 
   0   8   2       27.49       27.05      2.84 o 
   1   8   2       86.26       80.12      3.87 o 
   2   8   2        4.08        7.28      2.43 o 
   3   8   2       64.66       63.07      3.62 o 
   4   8   2      183.01      180.26      7.49 o 
   5   8   2       13.20       12.20      3.04 o 
   6   8   2       24.17       25.22      3.71 o 
   7   8   2        1.10       -1.52      3.48 o 
   8   8   2        0.00        5.65      4.32 o 
   9   8   2        3.30       -3.50      4.09 o 
  10   8   2        1.20        6.79      5.68 o 
  -5   9   2        0.08        2.26      3.63 o 
  -4   9   2        2.25        0.49      3.23 o 
  -3   9   2        7.55        8.50      3.36 o 
  -2   9   2        0.29       -2.62      2.62 o 
  -1   9   2        0.37       -1.28      2.68 o 
   0   9   2       21.00       28.55      3.25 o 
   1   9   2       56.79       54.14      3.85 o 
   2   9   2        0.25        0.63      2.06 o 
   3   9   2       26.45       25.55      3.09 o 
   4   9   2       31.48       31.81      5.15 o 
   5   9   2        1.21        3.66      2.82 o 
   6   9   2        0.15        0.90      3.43 o 
   7   9   2        3.59        6.60      4.42 o 
   8   9   2        0.51       -1.72      6.01 o 
   9   9   2        3.81       10.02      5.48 o 
  -4  10   2        0.11       -4.02      4.02 o 
  -3  10   2        2.50        3.68      3.73 o 
  -2  10   2        0.13        2.42      3.07 o 
  -1  10   2        0.57       -0.78      3.02 o 
   0  10   2       13.84        7.10      3.84 o 
   1  10   2       41.92       37.13      6.09 o 
   2  10   2        0.10        1.83      2.26 o 
   3  10   2        0.13       -1.94      2.20 o 
   4  10   2        2.62        7.13      3.31 o 
   5  10   2        2.89       -0.33      3.76 o 
   6  10   2        0.00        8.32      4.40 o 
   7  10   2        0.10        1.33      4.28 o 
   8  10   2        0.01       -4.81      9.43 o 
  -2  11   2        0.05       -3.62      3.92 o 
  -1  11   2        0.77       -4.26      4.26 o 
   0  11   2        1.37        2.20      4.10 o 
   1  11   2        2.61        6.05      4.22 o 
   2  11   2        0.79       -2.99      5.35 o 
   3  11   2        0.14       -4.51      4.51 o 
   4  11   2        1.00        5.43      8.22 o 
   5  11   2        0.01        6.61      8.27 o 
   6  11   2        0.98       -7.77      7.77 o 
   7  11   2        0.02       -7.57      7.57 o 
   0  12   2        1.42       -1.08      4.40 o 
   1  12   2        1.71       -2.66      3.80 o 
   2  12   2        0.66        6.97      4.34 o 
   3  12   2        0.00        2.39      4.22 o 
   4  12   2        0.03       -2.05      9.17 o 
   5  12   2        0.69       -5.43      9.09 o 
  -3 -10   3        0.02       -1.04      5.84 o 
  -2 -10   3        5.23        5.96      6.37 o 
  -1 -10   3       10.28       10.52      4.38 o 
   0 -10   3        0.36        3.58      3.76 o 
   1 -10   3        5.70        8.39      6.85 o 
  -5  -9   3        0.18        4.29      6.15 o 
  -4  -9   3        0.68        2.70      5.50 o 
  -3  -9   3        6.61       16.64      6.95 o 
  -2  -9   3        3.02       11.14      7.24 o 
  -1  -9   3        6.64        9.63      3.88 o 
   0  -9   3        5.44        6.79      3.43 o 
   1  -9   3        0.55        3.48      3.32 o 
   2  -9   3        1.31        0.33      5.03 o 
   3  -9   3        0.85        2.64      7.80 o 
   4  -9   3        0.23        0.11      4.44 o 
  -6  -8   3        0.02        0.55      5.47 o 
  -5  -8   3        0.09       -0.96      5.06 o 
  -4  -8   3        0.10        1.84      3.66 o 
  -3  -8   3        8.42        8.18      4.33 o 
  -2  -8   3        3.63        1.67      2.25 o 
  -1  -8   3        0.11        2.10      2.25 o 
   0  -8   3        2.66        1.44      4.20 o 
   1  -8   3        1.28       -0.11      2.73 o 
   2  -8   3        0.86        6.26      4.94 o 
   3  -8   3        1.69       -3.89      4.42 o 
   4  -8   3        1.68        2.84      8.15 o 
   5  -8   3        0.88        2.70      3.85 o 
  -7  -7   3        0.37        0.72      5.35 o 
  -6  -7   3        0.18       -3.29      3.29 o 
  -5  -7   3        0.46       -2.06      3.03 o 
  -4  -7   3        3.48        3.08      3.27 o 
  -3  -7   3        1.28       -0.53      2.00 o 
  -2  -7   3        0.44       -1.38      1.84 o 
  -1  -7   3        2.40        3.82      2.14 o 
   0  -7   3        1.83        3.19      2.22 o 
   1  -7   3        2.75        3.65      2.20 o 
   2  -7   3        0.40        1.35      2.21 o 
   3  -7   3       14.77       12.98      3.58 o 
   4  -7   3       15.29       13.30      3.86 o 
   5  -7   3        0.76        1.35      3.36 o 
   6  -7   3        0.70        2.73      3.76 o 
  -8  -6   3        5.67       13.77      7.04 o 
  -7  -6   3        3.73        8.26      4.00 o 
  -6  -6   3        0.00        0.71      3.29 o 
  -5  -6   3        1.59       -0.24      2.95 o 
  -4  -6   3       67.83       70.19      4.85 o 
  -3  -6   3        2.57        4.30      2.64 o 
  -2  -6   3        0.78       -1.46      1.46 o 
  -1  -6   3        1.41       -0.06      1.50 o 
   0  -6   3       35.72       36.61      2.93 o 
   1  -6   3       13.55       13.57      2.48 o 
   2  -6   3       11.06       13.89      2.56 o 
   3  -6   3        0.53        0.57      2.05 o 
   4  -6   3        1.34        2.32      3.01 o 
   5  -6   3        3.66        3.09      3.31 o 
   6  -6   3        1.74        2.15      3.99 o 
   7  -6   3        2.02        4.03      7.09 o 
  -8  -5   3        1.83        3.66      3.86 o 
  -7  -5   3        2.19       -0.58      3.18 o 
  -6  -5   3        1.43        0.15      2.81 o 
  -5  -5   3        4.61        5.35      2.78 o 
  -4  -5   3       60.74       60.22      3.17 o 
  -3  -5   3       25.47       26.47      2.96 o 
  -2  -5   3       69.87       84.29      3.10 o 
  -1  -5   3        2.25        3.27      1.35 o 
   0  -5   3      107.15      113.53      3.47 o 
   1  -5   3       21.60       19.40      2.21 o 
   2  -5   3        4.00        3.49      1.80 o 
   3  -5   3        3.91        3.78      1.85 o 
   4  -5   3       19.65       26.77      2.77 o 
   5  -5   3       10.39       12.23      3.23 o 
   6  -5   3        0.03        1.05      3.28 o 
   7  -5   3        0.56        0.61      3.50 o 
   8  -5   3       14.58       14.74      5.58 o 
  -9  -4   3        6.54       13.62      4.84 o 
  -8  -4   3        1.94       -0.66      3.24 o 
  -7  -4   3        1.36        0.61      2.95 o 
  -6  -4   3        9.07        5.77      3.07 o 
  -5  -4   3       63.01       62.08      4.35 o 
  -4  -4   3       84.34       90.04      3.26 o 
  -3  -4   3       13.57       17.99      1.56 o 
  -2  -4   3       50.95       57.07      2.23 o 
  -1  -4   3        5.97        6.28      1.24 o 
   0  -4   3       46.95       48.98      1.95 o 
   1  -4   3        0.70       -0.43      1.38 o 
   2  -4   3        3.48        2.30      1.39 o 
   3  -4   3        4.32        4.42      1.62 o 
   4  -4   3        0.26       -1.00      1.69 o 
   5  -4   3       37.61       36.98      2.97 o 
   6  -4   3        4.54        3.56      3.19 o 
   7  -4   3        1.31       -1.66      3.22 o 
   8  -4   3        0.95       -1.91      3.52 o 
   9  -4   3       10.70       11.11      6.76 o 
  -9  -3   3        6.30        4.64      3.99 o 
  -8  -3   3        0.01        0.18      3.19 o 
  -7  -3   3        1.64       -2.56      4.05 o 
  -6  -3   3       35.77       28.69      4.06 o 
  -5  -3   3      194.74      196.48      6.01 o 
  -4  -3   3        3.34        4.37      1.50 o 
  -3  -3   3       32.37       33.85      1.48 o 
  -2  -3   3       69.16       67.79      1.91 o 
  -1  -3   3       68.67       73.87      1.73 o 
   0  -3   3       46.99       53.12      1.77 o 
   1  -3   3       10.11       11.43      1.27 o 
   2  -3   3      199.76      189.32      3.39 o 
   3  -3   3       26.79       28.38      1.96 o 
   4  -3   3       14.33       10.51      1.74 o 
   5  -3   3        0.06        0.48      1.77 o 
   6  -3   3       44.91       46.05      4.52 o 
   7  -3   3        4.45        1.44      3.22 o 
   8  -3   3        0.31       -1.14      3.41 o 
   9  -3   3        0.55       -2.57      3.83 o 
  10  -3   3        1.38       -1.66      7.53 o 
  -9  -2   3        2.05        1.59      3.84 o 
  -8  -2   3        0.01       -2.74      2.74 o 
  -7  -2   3        4.62        2.36      2.85 o 
  -6  -2   3        3.35        0.84      2.21 o 
  -5  -2   3       88.11       80.17      6.23 o 
  -4  -2   3       70.04       67.97      2.69 o 
  -3  -2   3        9.76       12.51      1.13 o 
  -2  -2   3       33.84       32.76      1.20 o 
  -1  -2   3      173.43      162.65      2.39 o 
   0  -2   3       56.27       53.63      1.53 o 
   1  -2   3       59.11       61.45      1.66 o 
   2  -2   3       75.32       73.48      2.67 o 
   3  -2   3      603.80      574.52      6.69 o 
   4  -2   3       50.80       54.51      2.28 o 
   5  -2   3        4.50        3.96      1.73 o 
   6  -2   3       60.07       62.66      3.38 o 
   7  -2   3        6.17        6.67      3.29 o 
   8  -2   3        0.41        7.45      4.35 o 
   9  -2   3        0.71       -1.04      7.32 o 
  10  -2   3        4.30        1.65     11.37 o 
  -9  -1   3        1.06        5.91      3.92 o 
  -8  -1   3        0.83       -1.32      2.96 o 
  -7  -1   3        6.41        6.37      2.99 o 
  -6  -1   3       77.25       68.63      6.87 o 
  -5  -1   3        8.42        3.95      3.05 o 
  -4  -1   3       40.08       41.34      2.17 o 
  -3  -1   3        3.64        2.89      0.95 o 
  -2  -1   3        6.09        4.74      0.93 o 
  -1  -1   3        0.83        0.90      0.72 o 
   0  -1   3       39.72       40.38      1.09 o 
   1  -1   3      657.44      628.92      6.38 o 
   2  -1   3       81.75       80.41      1.90 o 
   3  -1   3       31.62       33.27      1.53 o 
   4  -1   3      147.89      154.85      3.17 o 
   5  -1   3        0.28       -0.46      1.40 o 
   6  -1   3        0.71       -1.28      1.50 o 
   7  -1   3       15.68       15.49      2.57 o 
   8  -1   3        0.06        2.36      4.05 o 
   9  -1   3        0.08       -2.11      5.29 o 
  10  -1   3       10.27       20.06      9.49 o 
  -9   0   3        0.22       -1.81      3.66 o 
  -8   0   3        2.71       -2.66      2.66 o 
  -7   0   3        0.18       -3.04      3.04 o 
  -6   0   3        4.31        6.00      2.55 o 
  -5   0   3        0.36       -1.22      1.55 o 
  -4   0   3        0.30        0.20      1.31 o 
  -3   0   3       51.02       48.89      1.76 o 
  -2   0   3      894.78      913.13      8.81 o 
  -1   0   3       10.75       11.52      0.73 o 
   0   0   3      229.70      209.72      3.04 o 
   1   0   3     2182.48     2109.53     18.07 o 
   2   0   3     1647.73     1567.62     13.11 o 
   3   0   3       40.90       40.60      1.32 o 
   4   0   3        6.64        7.09      1.04 o 
   5   0   3      103.71      103.85      2.71 o 
   6   0   3       71.86       71.25      2.69 o 
   7   0   3        0.02       -0.24      1.77 o 
   8   0   3       26.01       23.50      3.52 o 
   9   0   3       33.70       34.52      5.90 o 
  10   0   3        2.13        2.41      4.85 o 
  11   0   3        2.10        1.35      7.50 o 
  -9   1   3        6.18        7.34      3.79 o 
  -8   1   3        0.87        2.14      2.87 o 
  -7   1   3        0.25       -0.49      2.27 o 
  -6   1   3       61.16       57.70      3.82 o 
  -5   1   3       24.99       27.36      2.00 o 
  -4   1   3        1.38        0.67      1.33 o 
  -3   1   3       78.02       75.55      2.36 o 
  -2   1   3      383.98      407.53      4.67 o 
  -1   1   3       12.44       17.51      0.82 o 
   0   1   3      157.35      150.07      7.86 o 
   1   1   3      694.93      660.96     11.06 o 
   2   1   3      505.69      457.53      4.67 o 
   3   1   3        7.80        8.64      0.80 o 
   4   1   3      208.32      203.31      3.14 o 
   5   1   3      126.69      125.50      3.11 o 
   6   1   3       55.02       59.22      2.58 o 
   7   1   3       14.92       14.19      3.03 o 
   8   1   3        1.27        1.10      2.53 o 
   9   1   3       64.81       66.19      8.02 o 
  10   1   3        7.26        7.29      5.10 o 
  11   1   3        0.01       -3.45      8.82 o 
  -9   2   3        2.58       -2.81      3.33 o 
  -8   2   3        2.40       -0.30      2.93 o 
  -7   2   3        6.81        4.28      2.54 o 
  -6   2   3       58.69       55.02      4.17 o 
  -5   2   3       51.94       52.13      2.78 o 
  -4   2   3       54.04       57.11      2.11 o 
  -3   2   3       53.84       50.21      2.05 o 
  -2   2   3       26.27       32.34      1.36 o 
  -1   2   3      226.69      220.91      2.80 o 
   0   2   3       54.88       61.30      1.56 o 
   1   2   3      110.38      106.12      2.29 o 
   2   2   3       10.65       10.95      0.70 o 
   3   2   3       17.46       16.12      0.88 o 
   4   2   3       13.27       14.27      1.08 o 
   5   2   3       22.24       23.85      1.46 o 
   6   2   3       84.74       90.15      3.88 o 
   7   2   3       24.73       29.34      2.83 o 
   8   2   3       19.28       26.66      3.58 o 
   9   2   3       12.56        7.02      4.31 o 
  10   2   3        3.84       -0.48      5.00 o 
  11   2   3        1.42        2.52     11.89 o 
  -8   3   3        0.03       -2.26      3.02 o 
  -7   3   3        1.87        2.47      2.68 o 
  -6   3   3       51.40       49.69      3.96 o 
  -5   3   3       63.83       62.34      3.09 o 
  -4   3   3      205.49      220.29      4.04 o 
  -3   3   3       75.32       72.82      2.13 o 
  -2   3   3       65.35       61.52      1.88 o 
  -1   3   3      278.62      295.19      3.63 o 
   0   3   3      459.24      452.49      4.83 o 
   1   3   3      125.36      120.48      1.99 o 
   2   3   3      109.74      121.46      2.57 o 
   3   3   3        5.98        6.37      0.81 o 
   4   3   3      705.63      749.73      9.60 o 
   5   3   3       38.94       43.86      2.11 o 
   6   3   3       56.61       60.57      2.45 o 
   7   3   3       28.82       30.83      2.17 o 
   8   3   3      114.84      114.73      3.88 o 
   9   3   3       33.34       35.39      5.62 o 
  10   3   3        0.59       -0.57      4.28 o 
  11   3   3        0.97       -0.52      5.23 o 
  -8   4   3        2.29        2.46      3.46 o 
  -7   4   3        0.34       -2.77      2.77 o 
  -6   4   3        8.08       11.54      2.89 o 
  -5   4   3       24.21       21.67      2.74 o 
  -4   4   3        2.98        3.83      2.23 o 
  -3   4   3       59.68       60.19      2.21 o 
  -2   4   3      127.26      130.46      2.69 o 
  -1   4   3       88.85      105.35      2.39 o 
   0   4   3      247.91      247.36      3.79 o 
   1   4   3       44.71       50.98      1.59 o 
   2   4   3      351.62      352.03      4.22 o 
   3   4   3      120.83      115.91      2.21 o 
   4   4   3      255.75      280.87      3.98 o 
   5   4   3        0.49       -0.37      0.83 o 
   6   4   3       12.24       12.10      1.34 o 
   7   4   3        1.03        1.05      1.27 o 
   8   4   3      112.11      115.66      4.04 o 
   9   4   3        3.83        4.02      4.22 o 
  10   4   3        0.29       -4.19      4.19 o 
  11   4   3        2.22       -0.72      4.88 o 
  -8   5   3        9.17        9.08      4.14 o 
  -7   5   3        1.11       -2.60      3.01 o 
  -6   5   3        5.86        5.50      2.81 o 
  -5   5   3        5.50        3.78      2.51 o 
  -4   5   3      151.67      163.09      5.24 o 
  -3   5   3        4.62        6.91      1.45 o 
  -2   5   3       24.82       27.19      1.71 o 
  -1   5   3        0.53        0.29      0.98 o 
   0   5   3      559.65      630.81      7.36 o 
   1   5   3      199.83      225.47      3.33 o 
   2   5   3        0.71        1.29      0.72 o 
   3   5   3        6.69        8.16      1.05 o 
   4   5   3       68.44       75.48      2.58 o 
   5   5   3       15.51       18.71      1.51 o 
   6   5   3        0.31       -0.82      1.43 o 
   7   5   3        3.86        5.12      1.92 o 
   8   5   3        0.10        3.46      3.66 o 
   9   5   3        0.00       -2.40      3.54 o 
  10   5   3        0.04       -3.25      4.09 o 
  11   5   3        0.34       -3.15      4.96 o 
  -7   6   3        2.16        7.05      3.88 o 
  -6   6   3        0.62       -2.74      2.82 o 
  -5   6   3        1.35       -0.77      2.58 o 
  -4   6   3       34.01       37.91      4.02 o 
  -3   6   3      284.85      293.19      6.17 o 
  -2   6   3        1.66       -0.09      1.43 o 
  -1   6   3      104.13      111.38      2.89 o 
   0   6   3        1.80        1.32      1.05 o 
   1   6   3       70.59       74.58      2.11 o 
   2   6   3       21.76       20.36      1.34 o 
   3   6   3       34.39       35.83      1.71 o 
   4   6   3       53.38       62.17      2.47 o 
   5   6   3        1.31        0.44      1.34 o 
   6   6   3       24.72       26.30      2.44 o 
   7   6   3       50.14       43.06      4.01 o 
   8   6   3        0.21        2.04      2.67 o 
   9   6   3        1.55        0.15      5.03 o 
  10   6   3        0.81       -0.86      4.74 o 
  11   6   3        0.07       -0.27      5.21 o 
  -6   7   3        0.00       -0.16      3.24 o 
  -5   7   3        0.03       -0.76      2.84 o 
  -4   7   3        1.28       -2.06      2.82 o 
  -3   7   3       51.36       50.05      5.09 o 
  -2   7   3      123.11      130.14      4.25 o 
  -1   7   3       47.43       45.93      2.81 o 
   0   7   3        0.00        0.25      1.17 o 
   1   7   3       30.26       32.82      2.15 o 
   2   7   3        1.26       -0.30      1.10 o 
   3   7   3       63.17       68.83      3.09 o 
   4   7   3       75.94       73.20      2.90 o 
   5   7   3       67.13       67.90     13.59 o 
   6   7   3       27.69       22.83      3.14 o 
   7   7   3       37.66       35.06      3.90 o 
   8   7   3        4.13        3.44      3.71 o 
   9   7   3        0.46       -0.66      5.52 o 
  10   7   3        5.24        9.05      5.05 o 
  -6   8   3        3.44       -4.12      4.29 o 
  -5   8   3        1.95        4.61      4.16 o 
  -4   8   3        0.62        0.90      2.88 o 
  -3   8   3        2.77       -1.31      2.84 o 
  -2   8   3       15.61       14.21      3.07 o 
  -1   8   3        0.21        1.76      1.81 o 
   0   8   3        0.92        0.50      1.81 o 
   1   8   3      179.27      167.73      5.13 o 
   2   8   3       29.11       28.84      2.64 o 
   3   8   3      300.63      273.03      6.56 o 
   4   8   3        8.81        7.21      2.53 o 
   5   8   3      194.80      167.23      7.34 o 
   6   8   3       45.81       39.20      6.53 o 
   7   8   3       13.49        8.63      3.02 o 
   8   8   3        0.11       -4.38      4.38 o 
   9   8   3        0.06        0.64      7.18 o 
  10   8   3        0.00       -6.42      7.50 o 
  -5   9   3        0.33        2.68      4.26 o 
  -4   9   3        2.95        0.27      3.26 o 
  -3   9   3        0.48        2.69      3.20 o 
  -2   9   3        8.83        5.82      3.01 o 
  -1   9   3       10.01        8.03      2.83 o 
   0   9   3        7.52        5.48      2.56 o 
   1   9   3        0.11        0.27      1.94 o 
   2   9   3       32.16       32.90      3.02 o 
   3   9   3        3.56        4.71      2.58 o 
   4   9   3        2.44        3.26      2.54 o 
   5   9   3        1.95        4.09      3.50 o 
   6   9   3        5.49        6.03      3.06 o 
   7   9   3        3.46        2.18      3.74 o 
   8   9   3        0.10        0.76      4.02 o 
   9   9   3        0.77       -0.23      5.47 o 
  -4  10   3        0.70        1.83      4.07 o 
  -3  10   3        0.35        0.58      3.42 o 
  -2  10   3        0.45        0.91      3.04 o 
  -1  10   3        3.51        7.64      3.25 o 
   0  10   3       30.18       37.23      6.40 o 
   1  10   3        0.19        1.78      2.94 o 
   2  10   3       17.15       22.26      3.71 o 
   3  10   3        0.41        0.79      2.16 o 
   4  10   3       24.99       32.08      4.13 o 
   5  10   3        2.74        1.24      3.56 o 
   6  10   3        0.41        0.42      3.75 o 
   7  10   3        1.44        2.34      7.62 o 
   8  10   3        2.58       16.06      9.45 o 
   9  10   3        0.15        5.67     10.06 o 
  -2  11   3        0.35       -0.54      3.58 o 
  -1  11   3        0.02       -1.70      6.01 o 
   0  11   3        0.11        0.09      3.20 o 
   1  11   3        0.62        3.20      3.15 o 
   2  11   3        0.98        1.81      3.22 o 
   3  11   3        0.01       -0.13      4.30 o 
   4  11   3        0.00       -2.66      4.19 o 
   5  11   3        1.17       -0.24      7.33 o 
   6  11   3        0.11        6.15      7.86 o 
   7  11   3        1.19       -5.67      7.74 o 
   8  11   3        4.03       -3.30      8.56 o 
   0  12   3        0.01        3.59      4.25 o 
   1  12   3        0.32       -2.49      3.77 o 
   2  12   3        0.05        2.95      4.10 o 
   3  12   3        0.10       -1.46      3.85 o 
   4  12   3        0.01        9.62      8.66 o 
   5  12   3        0.26       -7.89      7.89 o 
   6  12   3        0.52       -6.29      8.63 o 
  -3  -9   4        0.74       -4.63      5.52 o 
  -2  -9   4        0.83       11.34      6.56 o 
  -1  -9   4        0.00       10.30      6.54 o 
   0  -9   4        1.07        6.87      6.17 o 
   1  -9   4        1.92        3.88      3.70 o 
   2  -9   4        0.08        0.16      3.73 o 
   3  -9   4        0.63       -1.83      5.45 o 
  -5  -8   4        3.70        1.62      5.86 o 
  -4  -8   4        1.81        5.32      4.16 o 
  -3  -8   4        1.75        2.61      3.86 o 
  -2  -8   4        0.56        1.12      3.55 o 
  -1  -8   4        0.16        2.92      2.57 o 
   0  -8   4        1.56        2.58      3.11 o 
   1  -8   4        1.70       -2.49      3.05 o 
   2  -8   4        1.60        7.54      8.03 o 
   3  -8   4        0.09        1.12      3.70 o 
   4  -8   4        0.15        3.12      6.91 o 
   5  -8   4        0.07        1.16      4.32 o 
  -6  -7   4        0.06       -0.78      3.84 o 
  -5  -7   4        1.50        5.09      3.69 o 
  -4  -7   4        6.03       10.74      5.32 o 
  -3  -7   4       18.93       18.42      4.30 o 
  -2  -7   4        0.85        0.65      2.96 o 
  -1  -7   4        0.64        0.70      2.20 o 
   0  -7   4        4.42        1.10      3.51 o 
   1  -7   4       11.81       11.24      2.74 o 
   2  -7   4        5.38        0.39      2.52 o 
   3  -7   4        9.03        7.59      3.32 o 
   4  -7   4        0.04        3.55      3.41 o 
   5  -7   4        3.40        2.73      3.65 o 
   6  -7   4        0.06        5.79      4.64 o 
  -7  -6   4        1.59        1.95      3.94 o 
  -6  -6   4        0.30       -0.67      3.56 o 
  -5  -6   4        2.35        5.72      3.61 o 
  -4  -6   4        1.31        3.96      5.08 o 
  -3  -6   4        0.74        3.66      2.16 o 
  -2  -6   4        1.45        3.08      2.05 o 
  -1  -6   4        7.33        4.26      1.93 o 
   0  -6   4        3.20        1.99      1.94 o 
   1  -6   4        4.05        2.25      2.12 o 
   2  -6   4        1.01        3.41      2.27 o 
   3  -6   4        6.05        2.55      3.24 o 
   4  -6   4       13.02       10.29      5.42 o 
   5  -6   4        4.79        1.21      3.33 o 
   6  -6   4        0.84        7.88      4.51 o 
   7  -6   4        0.49        1.80      4.37 o 
  -8  -5   4        5.07        8.01      6.54 o 
  -7  -5   4        0.88        2.19      3.68 o 
  -6  -5   4        1.04        1.74      3.23 o 
  -5  -5   4       14.35       20.49      4.09 o 
  -4  -5   4       11.19       13.28      3.50 o 
  -3  -5   4      126.38      125.79      4.49 o 
  -2  -5   4        1.46        0.38      1.68 o 
  -1  -5   4       37.85       36.73      2.35 o 
   0  -5   4       37.09       39.52      2.65 o 
   1  -5   4        7.61        6.37      1.94 o 
   2  -5   4        6.80        5.69      2.08 o 
   3  -5   4        0.00       -0.15      1.97 o 
   4  -5   4        0.94        2.38      2.39 o 
   5  -5   4        4.78        0.80      2.49 o 
   6  -5   4        0.31        2.32      4.04 o 
   7  -5   4        1.05       -3.89      3.89 o 
   8  -5   4        0.17       -3.18      4.74 o 
  -8  -4   4        0.33       -2.79      3.46 o 
  -7  -4   4        0.07       -2.65      3.14 o 
  -6  -4   4        9.92        9.74      3.48 o 
  -5  -4   4        0.46       -1.42      2.46 o 
  -4  -4   4        0.13       -1.49      2.34 o 
  -3  -4   4       43.37       44.23      3.83 o 
  -2  -4   4       15.28       15.18      2.03 o 
  -1  -4   4       18.77       20.49      1.53 o 
   0  -4   4       17.54       20.80      2.02 o 
   1  -4   4        0.00       -1.26      1.26 o 
   2  -4   4        3.04        1.48      1.65 o 
   3  -4   4        1.06        1.01      1.68 o 
   4  -4   4        1.79        1.16      2.16 o 
   5  -4   4        0.99        2.06      2.49 o 
   6  -4   4        0.39       -0.32      2.43 o 
   7  -4   4        4.28        4.88      4.33 o 
   8  -4   4        4.75        4.47      3.85 o 
   9  -4   4        3.36        3.50      6.32 o 
  -8  -3   4        1.41        0.65      3.57 o 
  -7  -3   4        3.64       -0.13      2.99 o 
  -6  -3   4       24.84       34.07      4.45 o 
  -5  -3   4       23.98       31.68      3.55 o 
  -4  -3   4       16.04       10.25      1.83 o 
  -3  -3   4       21.75       20.87      1.83 o 
  -2  -3   4        2.08        1.82      1.02 o 
  -1  -3   4       34.23       33.40      1.56 o 
   0  -3   4        5.27        2.57      1.02 o 
   1  -3   4        0.45       -0.17      1.07 o 
   2  -3   4        1.15        0.75      1.28 o 
   3  -3   4       19.84       18.75      1.76 o 
   4  -3   4       20.22       19.46      3.13 o 
   5  -3   4       11.94       13.21      3.92 o 
   6  -3   4       12.11        8.38      2.68 o 
   7  -3   4        2.87        1.73      3.32 o 
   8  -3   4        9.03        7.78      5.44 o 
   9  -3   4        1.33        5.90      5.75 o 
  -8  -2   4        0.64       -0.88      3.27 o 
  -7  -2   4        2.72        3.94      3.04 o 
  -6  -2   4        1.04       -2.28      2.28 o 
  -5  -2   4       26.23       30.58      3.40 o 
  -4  -2   4       68.10       65.83      3.01 o 
  -3  -2   4        0.77        0.13      1.10 o 
  -2  -2   4       12.65       14.68      1.37 o 
  -1  -2   4      255.44      253.75      4.08 o 
   0  -2   4        9.47        9.12      1.00 o 
   1  -2   4      148.57      148.01      2.80 o 
   2  -2   4     1549.08     1484.15     13.75 o 
   3  -2   4      485.09      479.41      6.27 o 
   4  -2   4       56.47       60.89      2.71 o 
   5  -2   4        5.91        4.18      2.84 o 
   6  -2   4       15.40       18.65      2.47 o 
   7  -2   4        0.04        1.27      2.70 o 
   8  -2   4        0.00        3.18      4.44 o 
   9  -2   4        5.86       13.27      7.86 o 
  10  -2   4        0.00        2.48      7.73 o 
  -8  -1   4        0.02       -2.25      3.06 o 
  -7  -1   4        0.08        1.50      2.60 o 
  -6  -1   4       28.09       25.92      3.42 o 
  -5  -1   4        1.86        1.21      2.98 o 
  -4  -1   4        1.88        1.16      1.68 o 
  -3  -1   4        2.27       -0.03      1.15 o 
  -2  -1   4        1.09        1.75      0.84 o 
  -1  -1   4      756.94      714.64      8.25 o 
   0  -1   4       27.31       30.15      1.75 o 
   1  -1   4      107.25      105.02      2.18 o 
   2  -1   4      339.37      338.67      4.43 o 
   3  -1   4     5256.80     5188.55     49.68 o 
   4  -1   4        3.26        4.87      1.34 o 
   5  -1   4        0.88       -0.14      1.30 o 
   6  -1   4       30.64       31.90      2.37 o 
   7  -1   4       77.21       82.79      7.56 o 
   8  -1   4        1.63        0.10      2.88 o 
   9  -1   4       10.94        9.97      7.04 o 
  10  -1   4        5.85        6.32      5.49 o 
  -8   0   4        1.39        0.90      3.32 o 
  -7   0   4        3.84       -2.35      2.35 o 
  -6   0   4       39.65       35.67      3.14 o 
  -5   0   4       83.41       75.09      4.36 o 
  -4   0   4        2.40        3.31      1.11 o 
  -3   0   4       88.88       95.63      2.56 o 
  -2   0   4        5.13        5.85      0.94 o 
  -1   0   4      462.91      444.41      5.79 o 
   0   0   4       22.34       19.74      0.90 o 
   1   0   4      410.56      372.18      4.86 o 
   2   0   4      191.92      177.61      2.93 o 
   3   0   4       31.68       30.94      1.35 o 
   4   0   4       34.47       39.35      1.92 o 
   5   0   4       22.94       21.75      2.41 o 
   6   0   4        3.68        1.46      1.40 o 
   7   0   4        1.52       -1.66      1.73 o 
   8   0   4       10.83       13.45      3.35 o 
   9   0   4        0.44        0.58      4.27 o 
  10   0   4        6.64        9.12     12.49 o 
  11   0   4        4.26        1.06      9.17 o 
  -8   1   4        0.23        0.57      6.31 o 
  -7   1   4       13.10       16.82      2.88 o 
  -6   1   4        5.87        4.17      2.41 o 
  -5   1   4       11.07        9.21      2.36 o 
  -4   1   4        8.37        9.05      1.41 o 
  -3   1   4      188.13      191.10      3.17 o 
  -2   1   4      323.97      335.91      4.05 o 
  -1   1   4      181.90      178.12      2.83 o 
   0   1   4        5.69        5.64      0.94 o 
   1   1   4       14.81       15.24      1.27 o 
   2   1   4       68.14       68.62      1.45 o 
   3   1   4       98.02       95.79      1.81 o 
   4   1   4       11.09        9.32      0.99 o 
   5   1   4       14.45       13.18      1.45 o 
   6   1   4       17.41       15.71      1.67 o 
   7   1   4        2.31        1.14      2.35 o 
   8   1   4       21.55       26.70      4.91 o 
   9   1   4        7.32       11.60      4.65 o 
  10   1   4        0.09       -4.25      4.25 o 
  11   1   4        3.63        5.60      9.00 o 
  -8   2   4        3.45        2.06      3.16 o 
  -7   2   4        5.83        3.91      3.69 o 
  -6   2   4       12.29       14.21      2.47 o 
  -5   2   4       10.84       14.43      2.30 o 
  -4   2   4       22.36       18.60      1.56 o 
  -3   2   4        0.02       -0.10      1.07 o 
  -2   2   4        0.29        0.50      0.73 o 
  -1   2   4      298.45      304.63      3.98 o 
   0   2   4       29.79       30.58      1.78 o 
   1   2   4       59.51       66.11      3.19 o 
   2   2   4       22.70       21.19      1.04 o 
   3   2   4        5.43        2.74      0.78 o 
   4   2   4        8.92        9.36      0.92 o 
   5   2   4       51.37       47.64      1.69 o 
   6   2   4      158.05      162.68      3.72 o 
   7   2   4       26.97       27.09      2.56 o 
   8   2   4       56.52       56.01      4.05 o 
   9   2   4        3.74        0.09      2.57 o 
  10   2   4       32.57       44.14      9.27 o 
  11   2   4        0.00        1.60      5.34 o 
  -8   3   4        1.32       -0.92      3.23 o 
  -7   3   4        0.56        0.50      2.62 o 
  -6   3   4        8.60        7.99      2.62 o 
  -5   3   4       13.26       13.44      2.30 o 
  -4   3   4      175.85      171.21      5.43 o 
  -3   3   4        0.47       -0.97      0.97 o 
  -2   3   4       75.17       72.93      1.83 o 
  -1   3   4       25.69       26.30      1.22 o 
   0   3   4      496.86      530.65      8.16 o 
   1   3   4      487.92      507.40      7.99 o 
   2   3   4      649.07      625.34      6.88 o 
   3   3   4        1.52        0.57      0.74 o 
   4   3   4       22.80       24.57      1.22 o 
   5   3   4        2.48        1.52      0.91 o 
   6   3   4      137.77      133.15      3.73 o 
   7   3   4        4.79        3.26      2.34 o 
   8   3   4        9.41        9.63      3.30 o 
   9   3   4       14.21       12.23      2.82 o 
  10   3   4       10.30       14.83      9.37 o 
  11   3   4        0.32        2.21      5.21 o 
  -8   4   4        0.08       -3.17      3.17 o 
  -7   4   4        1.35       -2.67      2.67 o 
  -6   4   4        3.13        3.37      2.63 o 
  -5   4   4        5.14        5.13      2.30 o 
  -4   4   4        0.26        1.41      1.90 o 
  -3   4   4      277.09      269.59      4.72 o 
  -2   4   4      131.98      116.77      2.52 o 
  -1   4   4       10.30       13.26      0.99 o 
   0   4   4      206.75      208.70      2.83 o 
   1   4   4       82.31       88.12      1.66 o 
   2   4   4      953.72     1023.85     12.10 o 
   3   4   4       39.43       45.02      1.71 o 
   4   4   4      144.78      149.99      2.85 o 
   5   4   4      340.49      349.04      5.93 o 
   6   4   4        3.43        3.56      1.23 o 
   7   4   4        3.07        4.33      1.45 o 
   8   4   4       62.73       63.02      3.94 o 
   9   4   4       50.47       47.91      4.62 o 
  10   4   4        0.17        3.43      4.42 o 
  11   4   4        0.00       -0.54      4.95 o 
  -7   5   4        3.90        3.84      3.36 o 
  -6   5   4        0.10       -2.45      2.45 o 
  -5   5   4       60.32       62.73      4.19 o 
  -4   5   4      134.68      147.90      4.87 o 
  -3   5   4       73.76       76.59      3.07 o 
  -2   5   4       93.54       94.42      2.57 o 
  -1   5   4      443.87      469.77      5.89 o 
   0   5   4       15.95       15.89      1.13 o 
   1   5   4       26.01       30.04      1.30 o 
   2   5   4       11.04       14.73      1.24 o 
   3   5   4        2.95        2.94      0.96 o 
   4   5   4        0.09        0.15      0.80 o 
   5   5   4       78.69       86.08      2.44 o 
   6   5   4        6.43        5.38      1.85 o 
   7   5   4        5.30        6.36      2.24 o 
   8   5   4        4.33        5.04      1.78 o 
   9   5   4       21.28       23.80      5.61 o 
  10   5   4        4.61        4.44      4.28 o 
  11   5   4        3.26       -0.04      4.82 o 
  -7   6   4        1.24       -4.07      4.57 o 
  -6   6   4        0.00       -1.61      2.93 o 
  -5   6   4        0.03       -0.81      2.53 o 
  -4   6   4       33.27       37.51      3.23 o 
  -3   6   4      183.52      188.33      5.47 o 
  -2   6   4        0.07        1.78      1.31 o 
  -1   6   4       23.52       24.94      1.85 o 
   0   6   4       30.11       34.68      1.89 o 
   1   6   4        1.14        2.30      0.97 o 
   2   6   4       12.92       10.16      1.22 o 
   3   6   4       37.70       41.04      2.15 o 
   4   6   4       20.17       18.70      1.47 o 
   5   6   4       30.29       29.21      2.02 o 
   6   6   4        0.01       -1.48      1.48 o 
   7   6   4        4.43        4.46      2.31 o 
   8   6   4        9.96       12.59      3.17 o 
   9   6   4        1.67        3.43      3.86 o 
  10   6   4        0.80       -1.24      4.19 o 
  11   6   4        2.35       -3.86      9.12 o 
  -6   7   4        0.04       -3.27      3.27 o 
  -5   7   4        0.87       -2.05      2.67 o 
  -4   7   4        4.81        4.94      2.78 o 
  -3   7   4       33.70       31.21      4.33 o 
  -2   7   4       60.64       55.24      3.51 o 
  -1   7   4        1.10        0.62      1.63 o 
   0   7   4        0.00        0.50      1.60 o 
   1   7   4      144.23      139.44      3.43 o 
   2   7   4      145.99      144.42      3.95 o 
   3   7   4        0.69        0.94      1.35 o 
   4   7   4       19.87       22.14      1.83 o 
   5   7   4      254.99      234.44      5.65 o 
   6   7   4       32.15       28.58      3.23 o 
   7   7   4       22.29       23.32      3.47 o 
   8   7   4       22.33       14.11      3.36 o 
   9   7   4        0.00       -1.82      5.03 o 
  10   7   4        1.76       -0.09      4.59 o 
  11   7   4        0.37       -6.73      9.12 o 
  -5   8   4        0.07        1.80      3.94 o 
  -4   8   4        0.06       -2.08      3.02 o 
  -3   8   4        3.35        2.66      2.76 o 
  -2   8   4        6.73        9.17      2.86 o 
  -1   8   4        6.22        4.84      2.23 o 
   0   8   4        2.45       -0.57      1.98 o 
   1   8   4        5.56        3.19      1.87 o 
   2   8   4       43.91       42.34      2.89 o 
   3   8   4        9.84       12.07      2.16 o 
   4   8   4        9.46        6.60      2.31 o 
   5   8   4      114.81      105.45      4.79 o 
   6   8   4        6.22       11.24      2.68 o 
   7   8   4        0.00       -2.33      2.33 o 
   8   8   4        0.20        3.33      2.94 o 
   9   8   4        2.45        6.87      4.50 o 
  10   8   4        2.69       -3.11      8.06 o 
  -4   9   4        0.30       -0.96      3.17 o 
  -3   9   4        1.70        6.09      3.17 o 
  -2   9   4       11.73       14.02      3.28 o 
  -1   9   4       12.52       17.01      3.20 o 
   0   9   4        0.08        0.93      2.21 o 
   1   9   4        3.93        2.68      2.36 o 
   2   9   4      146.77      136.64      5.58 o 
   3   9   4       31.71       29.48      2.81 o 
   4   9   4        3.23        0.65      2.39 o 
   5   9   4        0.88        3.55      2.31 o 
   6   9   4        8.12        6.86      2.93 o 
   7   9   4        2.08        2.16      2.96 o 
   8   9   4        0.02       -4.20      6.92 o 
   9   9   4        0.25       -4.39      8.22 o 
  10   9   4        0.54       -3.52      8.68 o 
  -3  10   4        0.02       -0.09      3.23 o 
  -2  10   4        0.23        4.75      3.34 o 
  -1  10   4        0.03       -0.79      3.28 o 
   0  10   4        3.34        9.16      3.57 o 
   1  10   4        8.34       12.38      3.13 o 
   2  10   4       17.88       21.75      3.35 o 
   3  10   4        0.00        2.13      3.11 o 
   4  10   4        3.23       -3.47      3.56 o 
   5  10   4        8.11       13.27      4.84 o 
   6  10   4        1.76       -0.19      5.39 o 
   7  10   4        1.13        0.23      4.23 o 
   8  10   4        0.02       -1.62      7.60 o 
   9  10   4        0.02       -8.03      8.18 o 
  -2  11   4        0.76        2.50      3.63 o 
  -1  11   4        0.57       -2.52      4.03 o 
   0  11   4        0.36        1.94      3.09 o 
   1  11   4        1.68        0.26      2.70 o 
   2  11   4        2.83        5.59      4.30 o 
   3  11   4        0.37       -3.11      3.90 o 
   4  11   4        0.01       -1.87      3.96 o 
   5  11   4        0.01        1.65      9.84 o 
   6  11   4        1.12        1.50      7.53 o 
   7  11   4        1.41        2.94      7.96 o 
   8  11   4        0.71       10.13      9.33 o 
   0  12   4        1.22        1.09      3.55 o 
   1  12   4        0.47        2.04      4.22 o 
   2  12   4        1.58        5.17      3.49 o 
   3  12   4        1.63        4.75      3.37 o 
   4  12   4        5.37       -1.27      4.64 o 
   5  12   4        0.25       -7.09      7.09 o 
   6  12   4        0.02       -2.99      8.03 o 
  -3  -8   5        0.43        1.11      4.24 o 
  -2  -8   5        0.01       -0.39      3.90 o 
  -1  -8   5        0.40       -2.23      4.38 o 
   0  -8   5        0.38        2.24      5.64 o 
   1  -8   5        0.25        7.94      5.96 o 
   2  -8   5        0.75        3.02      3.83 o 
   3  -8   5        0.01       -0.59      4.63 o 
   4  -8   5        2.44        6.20      6.17 o 
  -5  -7   5        0.17       -3.27      3.91 o 
  -4  -7   5        0.22       -2.88      3.31 o 
  -3  -7   5        4.88        4.74      3.97 o 
  -2  -7   5        4.96       11.03      4.12 o 
  -1  -7   5        0.11       -0.93      2.63 o 
   0  -7   5        0.00        0.69      4.35 o 
   1  -7   5        1.32        2.30      2.61 o 
   2  -7   5        0.90        3.56      2.84 o 
   3  -7   5        1.41        2.51      3.82 o 
   4  -7   5        0.27       -3.49      3.49 o 
   5  -7   5        1.28        3.57     14.03 o 
  -6  -6   5        4.79        8.40      4.35 o 
  -5  -6   5        0.29        1.04      3.56 o 
  -4  -6   5        0.23        3.29      4.41 o 
  -3  -6   5        6.55        6.22      3.35 o 
  -2  -6   5       29.96       30.52      4.02 o 
  -1  -6   5        9.62       10.80      4.54 o 
   0  -6   5        0.43        0.19      2.06 o 
   1  -6   5       15.75       14.93      2.96 o 
   2  -6   5       12.41       13.40      3.02 o 
   3  -6   5        2.45        2.50      2.65 o 
   4  -6   5        0.12        1.65      2.93 o 
   5  -6   5        0.74        0.87      3.61 o 
   6  -6   5        1.74        0.48      4.43 o 
   7  -6   5        0.16        3.41      6.46 o 
  -7  -5   5        0.00        2.90      4.09 o 
  -6  -5   5        0.00        4.65      3.61 o 
  -5  -5   5        0.27       -2.73      2.89 o 
  -4  -5   5       11.97        7.75      3.50 o 
  -3  -5   5       10.78       12.25      2.47 o 
  -2  -5   5        0.48       -1.71      1.96 o 
  -1  -5   5        6.47        6.15      1.71 o 
   0  -5   5        8.48        7.60      1.74 o 
   1  -5   5        6.92        6.52      2.04 o 
   2  -5   5        9.36        6.55      2.29 o 
   3  -5   5        0.67       -0.54      2.16 o 
   4  -5   5        0.11        0.14      2.41 o 
   5  -5   5        0.06        1.61      2.70 o 
   6  -5   5        8.04       10.39      5.44 o 
   7  -5   5        1.33        0.07      4.44 o 
   8  -5   5        0.02       -0.44     10.36 o 
  -7  -4   5        2.01        0.85      3.55 o 
  -6  -4   5        4.82        4.04      3.36 o 
  -5  -4   5        6.29        0.81      2.86 o 
  -4  -4   5       75.32       88.45      6.13 o 
  -3  -4   5        5.94        9.27      2.16 o 
  -2  -4   5       52.75       52.47      7.57 o 
  -1  -4   5       19.74       15.62      2.21 o 
   0  -4   5       14.00       17.64      1.89 o 
   1  -4   5        6.76        5.36      2.53 o 
   2  -4   5        1.70        1.74      1.79 o 
   3  -4   5       17.77       20.32      2.58 o 
   4  -4   5        4.82        0.65      2.18 o 
   5  -4   5        1.35        3.62      2.63 o 
   6  -4   5        0.01       -1.74      2.87 o 
   7  -4   5       11.31       10.89      4.72 o 
   8  -4   5        1.69       -3.00      6.85 o 
   9  -4   5        0.14       -6.27      6.27 o 
  -7  -3   5        0.23       -2.95      2.95 o 
  -6  -3   5        1.12       -3.32      5.41 o 
  -5  -3   5        1.94        3.86      2.72 o 
  -4  -3   5       42.87       44.97      3.05 o 
  -3  -3   5       66.44       69.51      7.13 o 
  -2  -3   5        6.09        5.28      2.21 o 
  -1  -3   5        2.13        0.72      1.29 o 
   0  -3   5        0.45        1.46      1.09 o 
   1  -3   5        3.44        3.15      1.25 o 
   2  -3   5       10.78       12.44      1.78 o 
   3  -3   5        0.15       -0.42      1.60 o 
   4  -3   5        6.12        4.24      2.19 o 
   5  -3   5       11.33       12.85      2.79 o 
   6  -3   5        0.14        1.37      2.44 o 
   7  -3   5        6.38        4.65      2.87 o 
   8  -3   5        0.78       -0.79      3.89 o 
   9  -3   5        0.01        0.87      6.77 o 
  -8  -2   5        2.22        9.95      4.19 o 
  -7  -2   5        2.36        6.67      3.52 o 
  -6  -2   5        0.12       -0.83      2.68 o 
  -5  -2   5       32.18       35.81      6.77 o 
  -4  -2   5        0.57       -1.42      2.01 o 
  -3  -2   5       53.93       52.51      2.79 o 
  -2  -2   5        0.00       -0.26      1.05 o 
  -1  -2   5        0.83        1.06      1.06 o 
   0  -2   5        0.36        1.17      0.83 o 
   1  -2   5       31.08       28.69      1.61 o 
   2  -2   5      177.71      186.06      4.01 o 
   3  -2   5        1.80        0.92      1.32 o 
   4  -2   5        0.22       -1.64      1.64 o 
   5  -2   5      163.54      157.86      5.21 o 
   6  -2   5        0.60       -2.12      2.12 o 
   7  -2   5        0.37        3.89      2.85 o 
   8  -2   5        7.88        3.92      4.66 o 
   9  -2   5        1.31        4.50      9.07 o 
  10  -2   5        0.01       -5.43      5.43 o 
  -8  -1   5        1.45        0.50      5.62 o 
  -7  -1   5        0.01        5.15      3.09 o 
  -6  -1   5        0.38       -2.39      2.39 o 
  -5  -1   5       10.50        8.24      3.96 o 
  -4  -1   5        5.07        3.95      2.10 o 
  -3  -1   5        8.64        7.95      1.36 o 
  -2  -1   5       14.93       16.03      1.91 o 
  -1  -1   5      103.04      105.05      2.47 o 
   0  -1   5       50.22       49.66      1.86 o 
   1  -1   5       66.23       63.42      1.79 o 
   2  -1   5      414.75      410.77      5.43 o 
   3  -1   5      103.98       96.21      2.65 o 
   4  -1   5       52.40       58.24      2.24 o 
   5  -1   5        0.25       -0.09      1.85 o 
   6  -1   5        5.78        5.92      2.36 o 
   7  -1   5       17.00       17.19      3.34 o 
   8  -1   5        0.09       -2.43      2.70 o 
   9  -1   5        9.08        8.80      4.84 o 
  10  -1   5        5.21       -6.42      7.69 o 
  -8   0   5        3.32        0.35      3.50 o 
  -7   0   5        0.22       -2.74      2.74 o 
  -6   0   5        8.16        4.21      5.56 o 
  -5   0   5       42.38       34.68      3.37 o 
  -4   0   5       12.63       11.83      1.64 o 
  -3   0   5        0.07       -1.13      1.13 o 
  -2   0   5       14.39       16.08      1.24 o 
  -1   0   5       82.85       80.75      1.88 o 
   0   0   5      178.60      174.18      2.97 o 
   1   0   5       43.06       42.87      1.51 o 
   2   0   5       28.83       26.86      1.29 o 
   3   0   5        1.42        1.30      1.09 o 
   4   0   5      194.52      202.71      3.36 o 
   5   0   5       14.09       13.71      1.68 o 
   6   0   5       24.52       26.41      2.36 o 
   7   0   5        2.45       -0.61      2.71 o 
   8   0   5       14.15       10.09      3.15 o 
   9   0   5        0.01       -3.94      4.02 o 
  10   0   5       17.04       20.85      8.21 o 
  11   0   5        6.56       16.62     10.18 o 
  -8   1   5       13.09       14.28      4.24 o 
  -7   1   5        3.77        4.62      8.25 o 
  -6   1   5        0.02       -2.36      2.36 o 
  -5   1   5       48.15       49.89      3.91 o 
  -4   1   5       47.89       42.63      2.43 o 
  -3   1   5       47.39       44.20      2.05 o 
  -2   1   5       43.00       43.50      1.42 o 
  -1   1   5       47.97       50.33      1.84 o 
   0   1   5       62.42       67.13      1.88 o 
   1   1   5        5.59        6.08      0.91 o 
   2   1   5        0.85        1.18      0.67 o 
   3   1   5        7.14        7.99      1.00 o 
   4   1   5       26.75       27.22      1.48 o 
   5   1   5        0.71       -0.10      0.99 o 
   6   1   5       49.16       49.18      2.23 o 
   7   1   5       24.30       29.27      3.03 o 
   8   1   5       28.00       32.45      4.24 o 
   9   1   5        4.49        4.99      4.48 o 
  10   1   5        0.83        0.59      4.82 o 
  11   1   5        7.53       16.11      9.53 o 
  -8   2   5        0.94        1.14      3.48 o 
  -7   2   5        0.20       -0.90      6.98 o 
  -6   2   5        0.03       -1.17      2.08 o 
  -5   2   5       52.04       48.41      2.99 o 
  -4   2   5       73.19       68.99      3.43 o 
  -3   2   5      149.07      154.32      3.10 o 
  -2   2   5        0.30        0.06      0.80 o 
  -1   2   5       21.38       19.29      1.03 o 
   0   2   5       83.84       99.22      4.92 o 
   1   2   5      322.09      337.61      8.75 o 
   2   2   5       11.44       10.21      1.15 o 
   3   2   5        7.18        7.05      1.16 o 
   4   2   5        0.31       -0.35      0.83 o 
   5   2   5      131.45      135.09      2.66 o 
   6   2   5        3.17        1.84      1.21 o 
   7   2   5        9.92        9.81      1.92 o 
   8   2   5        0.48       -1.99      2.21 o 
   9   2   5       26.61       32.27      3.90 o 
  10   2   5       10.08       10.80      3.38 o 
  11   2   5        1.10        8.25      9.26 o 
  -7   3   5        3.10        3.03      3.13 o 
  -6   3   5        0.78       -1.68      2.24 o 
  -5   3   5        0.59       -2.09      2.60 o 
  -4   3   5       16.27       16.52      1.84 o 
  -3   3   5        0.44        0.54      1.04 o 
  -2   3   5       77.19       77.08      2.37 o 
  -1   3   5        0.06       -0.88      0.88 o 
   0   3   5       55.38       49.84      3.23 o 
   1   3   5       24.78       19.32      3.50 o 
   2   3   5       39.84       37.57      1.91 o 
   3   3   5       60.28       61.10      1.60 o 
   4   3   5      134.54      133.33      2.69 o 
   5   3   5       82.57       90.09      2.16 o 
   6   3   5       41.71       46.97      2.20 o 
   7   3   5       26.93       27.95      3.92 o 
   8   3   5        0.15        1.78      2.13 o 
   9   3   5       60.28       61.40      7.11 o 
  10   3   5        2.59       -1.34      4.49 o 
  11   3   5        5.56        6.39      9.04 o 
  -7   4   5       18.09       24.80      3.82 o 
  -6   4   5        0.28       -1.51      2.41 o 
  -5   4   5        7.28        5.09      2.29 o 
  -4   4   5       25.70       24.99      2.52 o 
  -3   4   5      355.14      345.21      5.88 o 
  -2   4   5        0.65        1.13      1.16 o 
  -1   4   5      132.75      129.37      2.46 o 
   0   4   5       63.73       67.03      2.36 o 
   1   4   5     1037.96     1120.76     13.41 o 
   2   4   5      183.21      196.33      3.04 o 
   3   4   5       21.55       23.03      1.15 o 
   4   4   5       20.29       22.54      1.57 o 
   5   4   5       33.24       34.60      1.98 o 
   6   4   5        0.01       -1.08      1.08 o 
   7   4   5        5.04        5.29      2.23 o 
   8   4   5        4.21        2.60      1.96 o 
   9   4   5        0.29        1.04      2.17 o 
  10   4   5        4.03       -1.36      4.54 o 
  11   4   5        1.40        6.95      9.02 o 
  -7   5   5        0.00       -2.49      3.33 o 
  -6   5   5        0.06        0.49      3.66 o 
  -5   5   5        2.28        4.74      2.56 o 
  -4   5   5        0.77       -1.33      1.88 o 
  -3   5   5       27.97       29.21      2.17 o 
  -2   5   5      118.58      129.39      2.87 o 
  -1   5   5       10.46       11.08      1.08 o 
   0   5   5      105.65      115.41      2.46 o 
   1   5   5        0.58        0.17      0.70 o 
   2   5   5       13.05       13.11      1.04 o 
   3   5   5       76.73       79.90      2.28 o 
   4   5   5        0.61       -0.16      1.00 o 
   5   5   5       49.43       51.60      2.28 o 
   6   5   5       17.38       18.03      1.68 o 
   7   5   5        3.05        4.44      3.70 o 
   8   5   5       12.01       17.49      2.18 o 
   9   5   5        1.95       -0.28      2.79 o 
  10   5   5        0.68       -0.11      7.14 o 
  11   5   5        0.14        6.99      9.26 o 
  -6   6   5        0.00       -1.99      2.78 o 
  -5   6   5        1.29        0.33      2.63 o 
  -4   6   5        5.54        2.45      2.51 o 
  -3   6   5        0.89       -0.26      2.00 o 
  -2   6   5      124.16      127.06      3.77 o 
  -1   6   5      373.17      368.62      5.25 o 
   0   6   5       23.80       26.30      1.50 o 
   1   6   5       12.77       11.95      1.15 o 
   2   6   5       19.45       18.34      1.32 o 
   3   6   5       27.96       28.57      1.89 o 
   4   6   5       56.95       61.78      2.62 o 
   5   6   5       87.23       89.32      2.71 o 
   6   6   5       30.54       30.40      2.46 o 
   7   6   5       19.93       19.85      2.20 o 
   8   6   5       43.87       49.84      4.81 o 
   9   6   5       11.90        8.58      3.18 o 
  10   6   5        0.04        2.75      8.30 o 
  11   6   5        2.11       -4.87      8.49 o 
  -6   7   5        0.01        0.19      3.31 o 
  -5   7   5       10.72       13.88      3.44 o 
  -4   7   5        2.85       -0.49      3.37 o 
  -3   7   5        6.01       -1.53      2.11 o 
  -2   7   5        0.13       -0.12      2.27 o 
  -1   7   5       25.61       25.84      2.66 o 
   0   7   5       17.78       17.61      3.25 o 
   1   7   5       24.33       24.51      1.63 o 
   2   7   5       86.51       83.56      2.86 o 
   3   7   5       84.60       80.69      2.79 o 
   4   7   5      238.94      229.53      4.80 o 
   5   7   5        1.21       -1.81      1.81 o 
   6   7   5      144.04      130.63      5.72 o 
   7   7   5       92.66       86.13      9.38 o 
   8   7   5        2.26        4.83      2.78 o 
   9   7   5        1.18       -0.58      3.79 o 
  10   7   5        0.35       -6.95      6.95 o 
  11   7   5        0.39       -3.04      9.41 o 
  -5   8   5        0.00       -0.62      3.99 o 
  -4   8   5        2.35        3.41      3.55 o 
  -3   8   5        6.52        8.65      3.32 o 
  -2   8   5        1.37        1.26      2.90 o 
  -1   8   5       26.61       21.86      2.78 o 
   0   8   5       10.88        9.10      2.56 o 
   1   8   5        0.08       -0.13      1.90 o 
   2   8   5        0.36        0.30      1.54 o 
   3   8   5      184.74      181.22      5.54 o 
   4   8   5        5.74        5.18      2.30 o 
   5   8   5       97.02      102.00      4.56 o 
   6   8   5        1.75        2.46      2.30 o 
   7   8   5       42.41       40.17      4.59 o 
   8   8   5        2.49        2.70      3.81 o 
   9   8   5        2.43        7.07      4.36 o 
  10   8   5        0.08        2.99      8.27 o 
  -4   9   5        0.02       -2.11      3.10 o 
  -3   9   5        0.00       -2.71      2.71 o 
  -2   9   5        5.55        6.89      4.18 o 
  -1   9   5        0.53       -3.24      3.24 o 
   0   9   5        5.48        6.08      2.36 o 
   1   9   5       64.49       51.64      3.87 o 
   2   9   5       15.10        7.69      2.54 o 
   3   9   5       46.76       46.49      3.67 o 
   4   9   5        0.98       -2.27      2.86 o 
   5   9   5       35.58       43.52      4.43 o 
   6   9   5       12.95       17.69      3.75 o 
   7   9   5        0.03       -0.87      3.50 o 
   8   9   5        0.54       -1.85      3.69 o 
   9   9   5        1.15       -6.54      6.54 o 
  10   9   5        0.56       -0.92      9.02 o 
  -3  10   5        7.09        4.77      3.53 o 
  -2  10   5        5.32        4.13      4.04 o 
  -1  10   5        2.25        1.74      4.47 o 
   0  10   5        0.45        2.51      2.59 o 
   1  10   5        4.05        1.33      2.95 o 
   2  10   5        1.44        0.57      2.37 o 
   3  10   5        6.22        4.43      2.46 o 
   4  10   5        0.42        3.51      4.31 o 
   5  10   5        0.40        7.83      3.87 o 
   6  10   5        0.09       -0.54      7.31 o 
   7  10   5        0.00        5.05      6.62 o 
   8  10   5        3.85        2.34      7.98 o 
   9  10   5        3.40       -3.81      8.54 o 
  -2  11   5        4.55        2.02      3.59 o 
  -1  11   5        4.42        5.82      3.45 o 
   0  11   5        0.33        4.24      3.17 o 
   1  11   5        0.00       -3.29      4.95 o 
   2  11   5        2.23        3.86      3.08 o 
   3  11   5        0.10        2.69      2.74 o 
   4  11   5        0.90        5.28      4.15 o 
   5  11   5        0.04       -1.35      3.88 o 
   6  11   5        0.00        3.33      4.17 o 
   7  11   5        1.66        4.70      6.95 o 
   8  11   5        1.01       -2.56      7.77 o 
   0  12   5        0.77        1.02      4.35 o 
   1  12   5        0.55        0.52      3.43 o 
   2  12   5        5.40        2.97      3.24 o 
   3  12   5        0.05       -1.93      6.00 o 
   4  12   5        0.05       -1.47      6.92 o 
   5  12   5        0.69       -4.42      4.42 o 
   6  12   5        2.77        1.16      8.47 o 
   7  12   5        0.85        0.46      8.44 o 
  -1  -8   6        1.14        3.96      6.49 o 
   0  -8   6        0.14       -1.43      4.63 o 
   1  -8   6        0.23        3.99     10.06 o 
  -3  -7   6        1.46        2.85      3.99 o 
  -2  -7   6        0.46       -1.14      3.72 o 
  -1  -7   6        1.85       -2.19      2.95 o 
   0  -7   6        0.34        1.41      3.06 o 
   1  -7   6        0.98        0.03      3.05 o 
   2  -7   6        0.70        3.88      7.08 o 
   3  -7   6        0.96        0.39      3.71 o 
   4  -7   6        1.21        0.92      4.23 o 
  -5  -6   6        0.12        2.52      4.02 o 
  -4  -6   6        0.77        0.09      3.68 o 
  -3  -6   6        5.19        5.13      3.80 o 
  -2  -6   6       13.63       11.98      4.06 o 
  -1  -6   6        1.06       -0.10      3.19 o 
   0  -6   6        2.86        5.35      2.85 o 
   1  -6   6        6.98        7.78      3.09 o 
   2  -6   6        0.17        4.30      3.14 o 
   3  -6   6        1.08        3.22      2.96 o 
   4  -6   6        0.00       -1.60      2.86 o 
   5  -6   6        0.12        0.88      3.86 o 
   6  -6   6        1.24        4.83      4.65 o 
  -5  -5   6        0.22       -0.07      3.44 o 
  -4  -5   6        0.83       -1.30      3.11 o 
  -3  -5   6        1.25        3.48      3.12 o 
  -2  -5   6        6.45        2.67      2.32 o 
  -1  -5   6       30.71       36.65      5.03 o 
   0  -5   6        0.60        1.17      2.17 o 
   1  -5   6        8.02        8.00      2.74 o 
   2  -5   6        0.64        2.58      2.25 o 
   3  -5   6        2.22        2.58      2.40 o 
   4  -5   6        0.00       -0.51      2.69 o 
   5  -5   6        0.06        1.81      3.01 o 
   6  -5   6        0.23       -3.81      3.81 o 
   7  -5   6        0.15        1.89     11.08 o 
  -6  -4   6        0.46        1.10      3.51 o 
  -5  -4   6        6.21        9.24      3.59 o 
  -4  -4   6       11.48       10.74      3.60 o 
  -3  -4   6        9.56       11.58      2.51 o 
  -2  -4   6        2.63        2.55      2.69 o 
  -1  -4   6        3.77        1.92      2.03 o 
   0  -4   6        1.38        5.74      2.09 o 
   1  -4   6        0.67       -1.44      1.61 o 
   2  -4   6        2.61        2.64      1.85 o 
   3  -4   6        0.17       -2.01      2.01 o 
   4  -4   6        2.56        0.29      2.52 o 
   5  -4   6        0.00        1.34      2.72 o 
   6  -4   6        0.22        3.83      3.18 o 
   7  -4   6        0.92        8.52      4.56 o 
   8  -4   6        0.50        4.16      6.57 o 
  -7  -3   6        0.04        3.11      5.23 o 
  -6  -3   6        0.26       -0.14      3.16 o 
  -5  -3   6        3.97        1.39      2.96 o 
  -4  -3   6       12.13        9.95      3.22 o 
  -3  -3   6       13.94       11.25      2.30 o 
  -2  -3   6        0.08       -0.69      1.72 o 
  -1  -3   6        0.41       -1.58      1.58 o 
   0  -3   6       42.56       38.93      2.15 o 
   1  -3   6        7.02        6.98      1.59 o 
   2  -3   6       28.42       28.30      2.25 o 
   3  -3   6       80.31       79.08      3.53 o 
   4  -3   6       79.92       79.68      4.04 o 
   5  -3   6        5.23        2.21      2.36 o 
   6  -3   6        1.23        2.18      2.92 o 
   7  -3   6        0.57       -1.55      4.58 o 
   8  -3   6        0.14       10.65      5.24 o 
   9  -3   6        0.01       -1.55      6.23 o 
  -7  -2   6        0.04       -1.38      3.22 o 
  -6  -2   6        0.31        0.07      2.78 o 
  -5  -2   6        4.79        2.95      2.81 o 
  -4  -2   6        1.60        0.54      1.83 o 
  -3  -2   6        6.37        7.60      2.01 o 
  -2  -2   6        5.77        7.35      1.99 o 
  -1  -2   6        0.06       -0.72      1.31 o 
   0  -2   6      112.07      109.91      3.21 o 
   1  -2   6        5.02        3.15      1.18 o 
   2  -2   6       11.98       12.43      1.54 o 
   3  -2   6       81.78       85.12      2.87 o 
   4  -2   6      881.47      860.68     18.09 o 
   5  -2   6       30.52       30.82      3.90 o 
   6  -2   6        5.00        7.66      3.03 o 
   7  -2   6        5.12        6.82      3.26 o 
   8  -2   6       15.42       17.96      5.67 o 
   9  -2   6        0.12       -2.19      7.38 o 
  10  -2   6        1.30       -7.38      7.38 o 
  -7  -1   6        0.70        2.83      4.76 o 
  -6  -1   6        1.10        3.24      2.92 o 
  -5  -1   6        5.65        5.89      2.47 o 
  -4  -1   6       67.63       66.50      7.62 o 
  -3  -1   6        0.80        1.81      1.64 o 
  -2  -1   6        4.63        4.07      1.43 o 
  -1  -1   6        1.12        0.52      1.10 o 
   0  -1   6       69.45       74.64      2.31 o 
   1  -1   6        8.18        9.88      1.40 o 
   2  -1   6        1.20        0.35      0.97 o 
   3  -1   6        6.90        3.40      1.42 o 
   4  -1   6        0.03       -0.28      1.40 o 
   5  -1   6      175.71      187.90      5.74 o 
   6  -1   6        0.00       -0.97      2.25 o 
   7  -1   6        0.53       -0.65      2.70 o 
   8  -1   6        0.90        5.29      3.81 o 
   9  -1   6        0.18       -4.46      6.85 o 
  10  -1   6        0.47       14.16      9.02 o 
  -7   0   6        0.63       -2.82      2.82 o 
  -6   0   6        1.19        1.38      2.78 o 
  -5   0   6        0.78        0.27      3.47 o 
  -4   0   6       31.06       32.42      3.15 o 
  -3   0   6       10.59        7.84      1.57 o 
  -2   0   6       37.92       38.15      2.08 o 
  -1   0   6      146.24      155.19      3.17 o 
   0   0   6       64.31       67.23      2.38 o 
   1   0   6       78.37       81.40      2.17 o 
   2   0   6        2.39        3.10      1.03 o 
   3   0   6       81.08       83.60      2.57 o 
   4   0   6       78.69       83.88      2.82 o 
   5   0   6        0.32        1.65      1.36 o 
   6   0   6        3.45        1.81      1.78 o 
   7   0   6        0.00        3.06      2.95 o 
   8   0   6        3.98        2.12      3.08 o 
   9   0   6        3.63        7.22      4.43 o 
  10   0   6        5.62       25.95      9.43 o 
  -7   1   6        1.77       -3.07      3.07 o 
  -6   1   6        1.00       -3.62      4.24 o 
  -5   1   6       23.10       19.87      3.01 o 
  -4   1   6        4.73        2.94      2.09 o 
  -3   1   6        7.06        3.96      1.48 o 
  -2   1   6        1.85        1.95      1.04 o 
  -1   1   6       23.42       24.45      1.82 o 
   0   1   6       92.08       88.41      2.65 o 
   1   1   6        0.23       -0.64      0.82 o 
   2   1   6       22.83       21.74      1.17 o 
   3   1   6        4.68        5.16      1.01 o 
   4   1   6        0.01       -1.02      1.02 o 
   5   1   6        1.87        2.40      1.29 o 
   6   1   6        7.84       11.19      2.01 o 
   7   1   6       16.71       18.07      2.39 o 
   8   1   6        8.85       10.97      2.86 o 
   9   1   6       10.56        6.90      3.09 o 
  10   1   6        7.21       -0.59      3.80 o 
  11   1   6        4.64       11.81     10.65 o 
  -7   2   6        0.59       -2.92      2.92 o 
  -6   2   6        1.26        7.74      4.42 o 
  -5   2   6        9.33        8.97      3.72 o 
  -4   2   6        6.41        4.29      1.64 o 
  -3   2   6       12.24       11.79      1.43 o 
  -2   2   6       50.21       48.60      1.64 o 
  -1   2   6        6.93        6.54      1.14 o 
   0   2   6        2.93        0.27      1.97 o 
   1   2   6        6.21        6.58      1.61 o 
   2   2   6       17.61       16.18      1.24 o 
   3   2   6      152.02      152.08      2.51 o 
   4   2   6        0.27        0.22      0.91 o 
   5   2   6        1.04       -1.02      1.02 o 
   6   2   6        0.00       -1.12      1.44 o 
   7   2   6       31.35       35.34      3.21 o 
   8   2   6       13.20        9.36      2.33 o 
   9   2   6        0.09       -2.25      2.62 o 
  10   2   6        8.41        9.36      7.59 o 
  11   2   6        1.12       15.32      9.50 o 
  -7   3   6        0.50        5.38      5.63 o 
  -6   3   6        3.17       -0.66      5.24 o 
  -5   3   6       10.95       10.36      2.31 o 
  -4   3   6        3.09       -0.82      1.59 o 
  -3   3   6        0.01       -0.55      1.41 o 
  -2   3   6      383.10      373.73      5.54 o 
  -1   3   6      164.12      151.24      3.07 o 
   0   3   6       38.00       30.49      4.70 o 
   1   3   6      173.15      172.45      9.46 o 
   2   3   6      217.20      210.74      5.81 o 
   3   3   6      654.42      642.89      8.56 o 
   4   3   6       90.68       87.14      2.12 o 
   5   3   6        5.55        8.27      1.22 o 
   6   3   6      112.81      115.37      3.02 o 
   7   3   6        0.45        0.46      1.64 o 
   8   3   6        0.37       -1.40      2.02 o 
   9   3   6        9.62       14.13      3.10 o 
  10   3   6       28.68       36.98      7.06 o 
  11   3   6        1.67       -4.87      8.51 o 
  -7   4   6        4.31        2.77      4.76 o 
  -6   4   6        4.18        4.05      3.26 o 
  -5   4   6        0.07        0.88      2.06 o 
  -4   4   6       34.06       32.07      2.62 o 
  -3   4   6       47.82       50.52      2.34 o 
  -2   4   6       59.34       66.16      2.44 o 
  -1   4   6      133.21      122.89      3.09 o 
   0   4   6      150.81      157.25      5.07 o 
   1   4   6        2.12        0.41      2.65 o 
   2   4   6        2.85        1.90      1.55 o 
   3   4   6        0.38        1.15      0.73 o 
   4   4   6        6.41        7.22      1.04 o 
   5   4   6        1.03       -0.60      1.02 o 
   6   4   6       81.53       83.15      2.64 o 
   7   4   6       18.33       17.28      2.41 o 
   8   4   6        0.00        0.71      1.92 o 
   9   4   6        1.05        0.89      2.34 o 
  10   4   6       25.00       28.41      9.33 o 
  11   4   6        4.16        6.68      8.71 o 
  -6   5   6        4.50        1.11      2.85 o 
  -5   5   6        1.29       -2.30      2.30 o 
  -4   5   6        2.58        1.51      2.71 o 
  -3   5   6        0.64       -1.42      1.67 o 
  -2   5   6      370.90      386.03      6.20 o 
  -1   5   6       10.29       11.66      1.41 o 
   0   5   6       81.98       83.52      3.34 o 
   1   5   6       33.41       33.43      2.20 o 
   2   5   6       15.78       18.29      1.85 o 
   3   5   6        7.50        7.98      1.04 o 
   4   5   6       24.21       25.12      1.60 o 
   5   5   6        0.96        2.42      1.40 o 
   6   5   6       27.86       26.82      2.68 o 
   7   5   6        0.03       -0.52      2.08 o 
   8   5   6        0.08       -0.11      1.88 o 
   9   5   6        2.06       -0.02      4.56 o 
  10   5   6        0.77        2.85      5.31 o 
  11   5   6        0.97        2.39      8.68 o 
  -6   6   6        1.44       -3.32      3.42 o 
  -5   6   6        0.00        0.80      2.60 o 
  -4   6   6        0.44        0.97      2.27 o 
  -3   6   6       10.93        9.10      2.26 o 
  -2   6   6       71.02       69.78      2.85 o 
  -1   6   6       64.40       66.42      2.86 o 
   0   6   6        0.11       -0.24      1.04 o 
   1   6   6        1.29        0.56      0.97 o 
   2   6   6      165.30      162.65      3.21 o 
   3   6   6       35.80       42.79      1.82 o 
   4   6   6       13.84       14.00      1.42 o 
   5   6   6        8.98        7.94      1.36 o 
   6   6   6      113.65      109.05      3.78 o 
   7   6   6        7.18        7.37      1.96 o 
   8   6   6        5.61        5.25      2.75 o 
   9   6   6       23.65       27.25      5.06 o 
  10   6   6        1.38        5.94      4.34 o 
  11   6   6        0.72       -0.10      9.00 o 
  -5   7   6        0.07       -2.94      2.94 o 
  -4   7   6        0.11       -2.48      2.48 o 
  -3   7   6        0.18       -2.09      2.09 o 
  -2   7   6        2.28        3.01      2.40 o 
  -1   7   6        0.00       -0.28      1.80 o 
   0   7   6       21.36       19.99      1.92 o 
   1   7   6       20.67       20.10      2.07 o 
   2   7   6        0.53       -0.98      0.98 o 
   3   7   6        0.77        1.73      1.35 o 
   4   7   6       32.48       27.48      2.54 o 
   5   7   6        0.38        3.82      1.96 o 
   6   7   6       94.60       92.60      4.32 o 
   7   7   6       57.64       60.01      6.05 o 
   8   7   6        1.80        0.18      2.21 o 
   9   7   6        2.49        1.86     12.02 o 
  10   7   6        0.06        3.26      7.74 o 
  11   7   6        0.16       -1.69      9.48 o 
  -4   8   6        0.21       -0.63      3.29 o 
  -3   8   6        2.32       -1.53      2.53 o 
  -2   8   6        1.50        2.26      2.38 o 
  -1   8   6       13.71       11.38      2.32 o 
   0   8   6       46.40       45.96      3.05 o 
   1   8   6        0.95       -1.87      1.87 o 
   2   8   6        0.23        1.22      2.17 o 
   3   8   6      145.74      128.19      5.53 o 
   4   8   6      134.75      124.47      5.60 o 
   5   8   6       16.43       13.03      3.27 o 
   6   8   6        8.98       11.85      3.15 o 
   7   8   6        0.75        0.51      3.72 o 
   8   8   6        7.00        7.07      3.94 o 
   9   8   6        0.54       -0.97      3.90 o 
  10   8   6        0.39       -5.74      7.72 o 
  11   8   6        0.04        4.49      9.50 o 
  -4   9   6        2.73        2.85      3.43 o 
  -3   9   6        0.35        1.23      3.25 o 
  -2   9   6        0.07        3.68      2.72 o 
  -1   9   6        0.00       -0.69      2.44 o 
   0   9   6        5.59        3.52      2.25 o 
   1   9   6        2.38        3.13      2.30 o 
   2   9   6        6.52        6.40      2.30 o 
   3   9   6       29.81       19.92      3.38 o 
   4   9   6       21.52       18.48      3.49 o 
   5   9   6        3.32        8.85      3.09 o 
   6   9   6        6.40        3.58      3.08 o 
   7   9   6        3.30        0.31      3.50 o 
   8   9   6        0.17        5.44      4.65 o 
   9   9   6        0.00        3.64      4.40 o 
  10   9   6        0.44       -8.06      8.06 o 
  -3  10   6        0.00        2.04      3.40 o 
  -2  10   6        0.11       -2.99      2.99 o 
  -1  10   6        1.43        2.44      2.79 o 
   0  10   6        0.00       -1.97      2.41 o 
   1  10   6        0.17       -2.16      2.16 o 
   2  10   6        0.68       -2.29      2.60 o 
   3  10   6        0.11       -0.64      2.20 o 
   4  10   6        0.06       -0.89      2.86 o 
   5  10   6        0.90        3.39      3.33 o 
   6  10   6        0.02       -0.54      3.41 o 
   7  10   6        0.04       -3.50      7.01 o 
   8  10   6        0.66        2.64      4.23 o 
   9  10   6        1.33       -7.40      7.60 o 
  -1  11   6        0.02        0.70      3.24 o 
   0  11   6        2.98       -0.09      2.88 o 
   1  11   6        2.84        3.73      2.94 o 
   2  11   6        0.05        0.45      2.62 o 
   3  11   6        6.70        7.69      2.91 o 
   4  11   6        3.00        4.46      3.86 o 
   5  11   6        2.81        7.53      4.18 o 
   6  11   6        0.23        2.76      4.11 o 
   7  11   6        0.02        2.15      7.24 o 
   8  11   6        0.89       -0.57      8.41 o 
   0  12   6        0.01       -1.40      4.90 o 
   1  12   6        0.02       -3.06      3.06 o 
   2  12   6        0.33       -2.59      2.88 o 
   3  12   6        0.37        5.99      4.62 o 
   4  12   6        0.12        0.49      4.26 o 
   5  12   6        6.12        5.66      7.73 o 
   6  12   6        8.13       19.01      5.53 o 
   7  12   6        0.00       -1.36      5.60 o 
  -1  -7   7        6.25        6.73      4.42 o 
   0  -7   7        0.01        2.70      3.37 o 
   1  -7   7        0.03        4.04      3.94 o 
   2  -7   7        1.10       -2.95      4.06 o 
  -3  -6   7        0.57       -2.32      3.74 o 
  -2  -6   7        0.20        1.52      5.21 o 
  -1  -6   7        0.59        2.13      3.01 o 
   0  -6   7        0.09        5.44      4.06 o 
   1  -6   7        3.99        9.26      4.11 o 
   2  -6   7        0.50        3.57      3.16 o 
   3  -6   7        3.52        4.11      3.82 o 
   4  -6   7        1.24       11.24      4.74 o 
   5  -6   7        0.05       -3.80      3.91 o 
  -4  -5   7        0.54        3.05      3.81 o 
  -3  -5   7       11.54        4.52      3.80 o 
  -2  -5   7        7.02       15.43      4.90 o 
  -1  -5   7       16.42       20.22      3.08 o 
   0  -5   7        2.79        4.18      2.56 o 
   1  -5   7        4.02        2.75      3.03 o 
   2  -5   7        1.47        4.61      2.99 o 
   3  -5   7        2.15       -0.36      2.86 o 
   4  -5   7        0.08       -2.67      2.67 o 
   5  -5   7        0.27        0.67      3.47 o 
   6  -5   7        0.05        2.69     10.44 o 
  -5  -4   7        0.09       -3.06      3.09 o 
  -4  -4   7        0.00        0.99      3.28 o 
  -3  -4   7       13.92        9.16      5.46 o 
  -2  -4   7       33.34       35.26      4.99 o 
  -1  -4   7        0.58        0.97      2.26 o 
   0  -4   7        4.91        5.78      2.32 o 
   1  -4   7        3.86       -0.26      2.12 o 
   2  -4   7        0.54       -1.67      2.41 o 
   3  -4   7        2.26       -1.47      2.97 o 
   4  -4   7        0.00        0.74      3.63 o 
   5  -4   7        0.57       -1.62      4.26 o 
   6  -4   7        1.30       -0.42      3.29 o 
   7  -4   7        0.15       -1.67      4.41 o 
  -5  -3   7        0.00       -0.30      3.09 o 
  -4  -3   7        4.95        4.68      3.15 o 
  -3  -3   7        0.12        0.93      2.08 o 
  -2  -3   7       18.38       21.04      2.90 o 
  -1  -3   7        4.47        6.16      2.10 o 
   0  -3   7        0.81       -0.25      1.82 o 
   1  -3   7        0.08        2.50      1.94 o 
   2  -3   7        1.30       -1.54      1.90 o 
   3  -3   7       16.00       16.22      2.46 o 
   4  -3   7        0.16        0.92      2.12 o 
   5  -3   7        0.23       -1.06      2.71 o 
   6  -3   7       25.13       24.37      5.37 o 
   7  -3   7        2.22        2.53      3.46 o 
   8  -3   7        0.12       -9.51      9.51 o 
  -6  -2   7        0.01       -1.85      3.04 o 
  -5  -2   7        0.81        2.73      4.05 o 
  -4  -2   7        2.49        1.41      2.60 o 
  -3  -2   7       10.05        8.51      2.16 o 
  -2  -2   7        3.69       -0.03      1.94 o 
  -1  -2   7        0.56       -1.12      1.71 o 
   0  -2   7        1.95        0.21      1.64 o 
   1  -2   7       14.52       18.22      2.29 o 
   2  -2   7        8.06        8.32      1.76 o 
   3  -2   7       30.36       25.64      2.80 o 
   4  -2   7        0.54        1.38      1.97 o 
   5  -2   7       17.94       15.72      2.69 o 
   6  -2   7        0.29       -0.03      2.82 o 
   7  -2   7        4.81       -1.69      3.18 o 
   8  -2   7        1.53        0.69      3.47 o 
   9  -2   7        0.07        6.45      5.77 o 
  -6  -1   7        0.36        0.05      3.12 o 
  -5  -1   7        3.00        3.31      2.92 o 
  -4  -1   7        7.33        3.11      2.38 o 
  -3  -1   7        0.46       -0.16      1.69 o 
  -2  -1   7        0.13       -1.31      1.51 o 
  -1  -1   7        6.78        5.32      1.53 o 
   0  -1   7        3.78        3.57      1.49 o 
   1  -1   7       72.66       69.44      2.73 o 
   2  -1   7        0.80        0.21      1.25 o 
   3  -1   7        1.08        0.87      1.74 o 
   4  -1   7       12.60       14.01      2.55 o 
   5  -1   7       87.12       87.53      6.27 o 
   6  -1   7        3.56       -1.42      2.30 o 
   7  -1   7        1.35        3.16      3.39 o 
   8  -1   7        0.04        1.54      3.06 o 
   9  -1   7        6.96       -2.10      4.14 o 
  10  -1   7        0.28       -0.24      4.64 o 
  -6   0   7        2.19       -1.15      2.90 o 
  -5   0   7        0.25        2.63      2.50 o 
  -4   0   7        8.03        6.04      2.86 o 
  -3   0   7       51.08       52.87      3.04 o 
  -2   0   7       13.32       10.93      1.84 o 
  -1   0   7        7.79        6.95      1.37 o 
   0   0   7       28.43       30.38      1.93 o 
   1   0   7       20.64       21.71      1.60 o 
   2   0   7        6.13        4.09      1.19 o 
   3   0   7        0.10       -0.14      1.17 o 
   4   0   7        4.76        5.27      1.67 o 
   5   0   7        4.83        3.57      2.02 o 
   6   0   7        7.96        8.51      2.51 o 
   7   0   7       13.96       13.48      2.94 o 
   8   0   7        6.96        5.59      3.00 o 
   9   0   7        7.75        8.48      3.71 o 
  10   0   7        1.87        2.72      4.51 o 
  -6   1   7        0.03       -0.80      6.33 o 
  -5   1   7        2.09        3.65      2.64 o 
  -4   1   7       13.87       15.14      3.95 o 
  -3   1   7       60.40       64.12      3.27 o 
  -2   1   7       46.14       49.36      2.85 o 
  -1   1   7       26.58       28.97      1.92 o 
   0   1   7        6.15        5.65      1.40 o 
   1   1   7        7.83        8.04      1.26 o 
   2   1   7       56.12       64.81      1.95 o 
   3   1   7        2.90        1.70      1.03 o 
   4   1   7        3.90        3.67      1.24 o 
   5   1   7        2.84       -0.60      1.41 o 
   6   1   7       10.00        8.46      2.21 o 
   7   1   7        0.13       -0.10      2.10 o 
   8   1   7        6.44        4.81      4.48 o 
   9   1   7        0.97        5.80      2.98 o 
  10   1   7        0.70        2.29      4.23 o 
  11   1   7        1.20       -1.86      5.16 o 
  -6   2   7        1.41       -2.35      3.99 o 
  -5   2   7        0.74       -2.39      2.39 o 
  -4   2   7        2.98       -1.05      2.36 o 
  -3   2   7       55.58       56.23      2.57 o 
  -2   2   7        7.49        8.69      1.98 o 
  -1   2   7       54.35       48.90      2.02 o 
   0   2   7       10.27        3.58      2.24 o 
   1   2   7       68.41       72.83      4.79 o 
   2   2   7        0.62        1.29      1.08 o 
   3   2   7       26.59       27.20      1.66 o 
   4   2   7        0.20       -0.85      1.08 o 
   5   2   7       27.52       29.79      2.07 o 
   6   2   7        5.04        6.26      1.82 o 
   7   2   7       40.22       42.08      3.20 o 
   8   2   7        8.59        3.27      2.43 o 
   9   2   7        0.07       -0.46      2.67 o 
  10   2   7        9.62       10.18      4.35 o 
  11   2   7        5.28       11.67      4.62 o 
  -6   3   7        8.26       15.46      3.42 o 
  -5   3   7        1.07        1.10      2.37 o 
  -4   3   7        2.45        1.72      2.03 o 
  -3   3   7       10.88       10.65      2.06 o 
  -2   3   7      108.23      112.15      2.66 o 
  -1   3   7       12.83       14.01      1.41 o 
   0   3   7       96.79      114.71      8.56 o 
   1   3   7       20.49       20.91      4.44 o 
   2   3   7      225.74      221.74      6.33 o 
   3   3   7       76.12       75.05      1.86 o 
   4   3   7       18.33       18.49      1.27 o 
   5   3   7        9.64        7.27      1.28 o 
   6   3   7       19.62       18.52      2.02 o 
   7   3   7        1.59        0.19      1.80 o 
   8   3   7        0.47       -1.85      1.85 o 
   9   3   7        0.08       -1.96      2.70 o 
  10   3   7        0.04       -1.19      3.33 o 
  11   3   7        5.82       12.73      9.48 o 
  -6   4   7        0.00       -0.82      3.19 o 
  -5   4   7        6.04        7.33      2.86 o 
  -4   4   7       11.98       12.38      2.61 o 
  -3   4   7        0.31       -1.00      1.29 o 
  -2   4   7       21.67       18.88      2.27 o 
  -1   4   7       13.09       12.57      1.46 o 
   0   4   7       29.10       32.78      5.52 o 
   1   4   7        4.33       13.82      4.17 o 
   2   4   7        0.06       -0.92      1.13 o 
   3   4   7       79.93       83.93      2.19 o 
   4   4   7       22.14       23.82      1.34 o 
   5   4   7        0.00        0.13      1.02 o 
   6   4   7       15.18       14.50      1.97 o 
   7   4   7       15.56       14.85      2.35 o 
   8   4   7        0.05       -2.20      2.20 o 
   9   4   7        1.96       -0.92      4.50 o 
  10   4   7        0.40        1.58      4.34 o 
  11   4   7        0.02       -0.43      8.37 o 
  -5   5   7        0.85       -4.31      4.31 o 
  -4   5   7        3.92        4.70      2.28 o 
  -3   5   7        9.07        8.92      2.03 o 
  -2   5   7        0.01       -0.72      1.19 o 
  -1   5   7      144.57      147.94      2.93 o 
   0   5   7      383.36      381.60      6.13 o 
   1   5   7        0.36       -0.36      1.20 o 
   2   5   7       23.17       23.17      1.70 o 
   3   5   7       14.80       15.71      1.17 o 
   4   5   7       39.49       36.52      1.93 o 
   5   5   7        1.60        1.88      1.27 o 
   6   5   7       42.07       49.49      3.62 o 
   7   5   7       21.52       20.67      3.75 o 
   8   5   7        9.44       11.56      3.02 o 
   9   5   7       13.26       19.23      3.97 o 
  10   5   7        7.82       16.16      8.80 o 
  11   5   7        0.07       -4.58      8.35 o 
  -5   6   7        0.95        0.33      3.71 o 
  -4   6   7        9.71       15.06      2.78 o 
  -3   6   7        1.43       -0.24      2.51 o 
  -2   6   7        4.21        6.58      2.06 o 
  -1   6   7        0.28       -0.05      1.33 o 
   0   6   7       35.11       34.31      1.66 o 
   1   6   7       82.72       79.10      2.12 o 
   2   6   7       43.91       44.09      1.81 o 
   3   6   7        7.20        4.41      1.28 o 
   4   6   7       48.87       51.86      2.24 o 
   5   6   7       39.83       42.21      2.96 o 
   6   6   7        2.41        4.07      2.50 o 
   7   6   7       56.89       60.15      9.40 o 
   8   6   7       52.36       48.53      4.18 o 
   9   6   7        1.54       -1.67      2.31 o 
  10   6   7        3.58        6.15      4.57 o 
  11   6   7        0.62       -6.15      8.59 o 
  -5   7   7        1.32        0.33      4.86 o 
  -4   7   7        0.07       -1.59      2.89 o 
  -3   7   7        6.27        7.11      2.53 o 
  -2   7   7       10.40       11.33      2.78 o 
  -1   7   7        3.87        4.28      1.90 o 
   0   7   7       16.60       16.92      1.73 o 
   1   7   7       15.81       14.08      1.62 o 
   2   7   7        3.97        0.52      2.28 o 
   3   7   7        5.32        1.82      1.56 o 
   4   7   7      181.87      176.43      5.83 o 
   5   7   7        0.98        0.82      1.90 o 
   6   7   7      193.47      183.47      5.70 o 
   7   7   7        0.68        0.16      2.04 o 
   8   7   7       54.27       56.53      3.83 o 
   9   7   7        0.80       -3.09      3.31 o 
  10   7   7        5.91        8.06      4.35 o 
  11   7   7        0.01        6.46      9.38 o 
  -4   8   7       26.35       25.45      4.83 o 
  -3   8   7        0.01       -3.10      3.10 o 
  -2   8   7        2.64        1.01      2.24 o 
  -1   8   7       13.25       18.78      2.67 o 
   0   8   7        0.16        1.32      1.89 o 
   1   8   7       13.72       11.34      2.04 o 
   2   8   7       41.90       33.28      2.87 o 
   3   8   7       21.39       22.78      2.98 o 
   4   8   7       33.34       31.07      3.40 o 
   5   8   7       15.29       12.90      2.98 o 
   6   8   7        7.88        6.90      2.79 o 
   7   8   7        4.14        8.22      3.20 o 
   8   8   7        0.00       -2.80      3.22 o 
   9   8   7        1.65       -0.65      3.93 o 
  10   8   7        0.02        2.67      4.36 o 
  -3   9   7        6.23        5.10      3.19 o 
  -2   9   7        5.45        3.02      2.82 o 
  -1   9   7        7.14       12.40      2.67 o 
   0   9   7        1.08       -2.18      2.18 o 
   1   9   7        5.59        7.72      2.50 o 
   2   9   7       10.68       10.92      2.57 o 
   3   9   7       24.74       15.01      3.18 o 
   4   9   7        5.07        2.91      4.64 o 
   5   9   7       13.01       11.71      3.54 o 
   6   9   7        1.91        3.06      4.34 o 
   7   9   7        7.26       10.54      3.48 o 
   8   9   7        0.39        1.95      3.66 o 
   9   9   7        2.27       -3.42      4.03 o 
  10   9   7        2.19       -3.74      8.49 o 
  -2  10   7        0.82        3.80      3.31 o 
  -1  10   7       13.48       14.84      4.10 o 
   0  10   7        8.79        6.35      2.88 o 
   1  10   7        0.00       -0.35      2.33 o 
   2  10   7        0.00       -0.52      2.27 o 
   3  10   7        2.23        7.75      3.09 o 
   4  10   7        1.14        4.40      3.85 o 
   5  10   7        0.45       -1.95      2.91 o 
   6  10   7        0.06        3.78      3.30 o 
   7  10   7        0.53        2.01      3.61 o 
   8  10   7        2.14        5.53      4.27 o 
   9  10   7        0.38        6.55      4.97 o 
  -1  11   7        1.85        2.49      3.27 o 
   0  11   7        0.93        2.07      2.87 o 
   1  11   7        0.26       -2.63      2.63 o 
   2  11   7        0.60        0.76      2.68 o 
   3  11   7        4.54        6.47      4.50 o 
   4  11   7        0.06        0.93      4.79 o 
   5  11   7        0.02       -3.17      3.17 o 
   6  11   7        0.71       -1.33      4.38 o 
   7  11   7        1.84        6.26      4.23 o 
   8  11   7        1.44        2.62      5.64 o 
   1  12   7        0.75        3.19      3.27 o 
   2  12   7        4.20        7.26      4.45 o 
   3  12   7        3.28        4.82      4.50 o 
   4  12   7        3.55        3.65      4.46 o 
   5  12   7        1.28       -0.03      5.97 o 
   6  12   7        0.40       -4.16      5.03 o 
   7  12   7        1.31        0.34      4.63 o 
   0  -6   8        9.45        9.71      3.53 o 
   1  -6   8        0.10       -0.15      3.18 o 
   2  -6   8        1.28       -0.65      3.65 o 
   3  -6   8        0.51        3.75      5.98 o 
  -2  -5   8        0.77        3.94      3.79 o 
  -1  -5   8        0.26        2.54      2.79 o 
   0  -5   8        3.21        5.22      2.97 o 
   1  -5   8        0.86       -1.95      2.82 o 
   2  -5   8        0.05        0.17      2.93 o 
   3  -5   8        1.81       -0.58      3.19 o 
   4  -5   8        0.05       -1.45      3.28 o 
   5  -5   8        0.52        4.63      5.96 o 
  -3  -4   8        4.27        4.22      3.87 o 
  -2  -4   8        2.41       -0.33      3.06 o 
  -1  -4   8        0.76       -1.02      2.67 o 
   0  -4   8        0.06       -2.26      2.26 o 
   1  -4   8        2.10        0.66      2.30 o 
   2  -4   8        1.24        2.86      2.99 o 
   3  -4   8        2.46        3.32      3.04 o 
   4  -4   8        8.21        1.42      3.15 o 
   5  -4   8        7.52        6.35      3.14 o 
   6  -4   8        0.30        0.61      3.06 o 
   7  -4   8        0.00       -4.46      4.46 o 
  -4  -3   8        0.70        1.14      3.92 o 
  -3  -3   8        1.68        1.55      3.08 o 
  -2  -3   8        2.90        1.54      2.27 o 
  -1  -3   8        1.93        1.14      2.53 o 
   0  -3   8        0.15        2.94      2.07 o 
   1  -3   8        6.71        3.55      3.67 o 
   2  -3   8        7.39        7.38      2.61 o 
   3  -3   8        0.56       -3.18      3.18 o 
   4  -3   8       18.58       18.34      2.84 o 
   5  -3   8       96.48       88.91      5.08 o 
   6  -3   8       19.30       15.04      3.76 o 
   7  -3   8        1.39       -1.30      3.10 o 
   8  -3   8        0.48        1.11      4.34 o 
  -5  -2   8        0.06        0.66      3.47 o 
  -4  -2   8        0.37       -1.35      2.71 o 
  -3  -2   8       16.77       18.62      2.97 o 
  -2  -2   8        0.23        4.38      2.99 o 
  -1  -2   8        0.74       -1.16      1.82 o 
   0  -2   8        0.97        0.03      1.92 o 
   1  -2   8        8.66        8.31      2.18 o 
   2  -2   8        6.21        9.28      2.31 o 
   3  -2   8        0.42       -1.07      1.76 o 
   4  -2   8        0.26       -0.93      2.04 o 
   5  -2   8        3.09        2.99      3.11 o 
   6  -2   8       85.05       84.34      6.01 o 
   7  -2   8        0.09       -2.45      2.73 o 
   8  -2   8        0.03        2.98      3.17 o 
   9  -2   8        0.25       -4.21      4.75 o 
  -5  -1   8        0.36       -1.35      2.78 o 
  -4  -1   8        0.06        1.92      2.58 o 
  -3  -1   8       14.12       14.16      2.40 o 
  -2  -1   8       16.02       18.10      2.39 o 
  -1  -1   8        1.77        1.45      1.68 o 
   0  -1   8       23.42       28.52      3.32 o 
   1  -1   8        5.36        1.71      1.72 o 
   2  -1   8       33.61       35.59      2.65 o 
   3  -1   8        0.25        0.29      1.65 o 
   4  -1   8        9.23        9.47      2.42 o 
   5  -1   8       11.64       10.69      3.00 o 
   6  -1   8        1.08        1.05      2.54 o 
   7  -1   8        1.59        3.99      3.05 o 
   8  -1   8        0.00        0.14      3.27 o 
   9  -1   8        1.13       -2.42      6.03 o 
  -5   0   8        0.01       -0.61      2.77 o 
  -4   0   8       13.29       15.25      3.61 o 
  -3   0   8        0.35       -0.33      1.77 o 
  -2   0   8        0.25        2.73      1.68 o 
  -1   0   8        1.28        3.30      1.37 o 
   0   0   8       17.12       18.64      1.84 o 
   1   0   8       21.58       22.16      1.92 o 
   2   0   8        5.06        1.99      1.65 o 
   3   0   8        0.80        1.12      1.59 o 
   4   0   8        0.02       -1.72      1.72 o 
   5   0   8        0.38        0.52      2.24 o 
   6   0   8        3.37       -1.94      2.24 o 
   7   0   8        1.57        3.50      2.68 o 
   8   0   8        0.67       -2.78      2.78 o 
   9   0   8        0.68       -3.05      3.05 o 
  10   0   8        3.59        0.16      9.96 o 
  -5   1   8        2.60        5.49      3.10 o 
  -4   1   8        5.70        3.62      2.27 o 
  -3   1   8        4.69        6.96      2.17 o 
  -2   1   8        0.06        2.01      1.30 o 
  -1   1   8       40.35       42.17      2.72 o 
   0   1   8        0.17        1.06      1.03 o 
   1   1   8        0.10        0.65      1.01 o 
   2   1   8        5.93        6.08      1.23 o 
   3   1   8        0.00       -1.40      1.40 o 
   4   1   8       17.16       21.36      3.10 o 
   5   1   8        0.11       -0.51      1.78 o 
   6   1   8        0.00        1.62      2.08 o 
   7   1   8        0.43       -2.04      2.04 o 
   8   1   8        2.67        0.26      2.69 o 
   9   1   8        5.60        5.17      3.36 o 
  10   1   8        0.74        2.61      4.52 o 
  -5   2   8        0.84        1.50      2.90 o 
  -4   2   8        1.72        0.74      2.18 o 
  -3   2   8        3.76        1.80      1.92 o 
  -2   2   8        0.01        2.17      1.34 o 
  -1   2   8      116.20      113.77      4.02 o 
   0   2   8        7.71       10.82      3.17 o 
   1   2   8       17.10       14.26      3.05 o 
   2   2   8       38.18       40.56      2.62 o 
   3   2   8       51.71       51.07      1.89 o 
   4   2   8      102.41       98.99      3.11 o 
   5   2   8       46.07       43.93      2.56 o 
   6   2   8        0.01       -0.97      1.70 o 
   7   2   8       19.17       17.85      5.74 o 
   8   2   8        0.00        3.11      2.40 o 
   9   2   8        0.77       -2.73      2.73 o 
  10   2   8        1.95        4.51      3.31 o 
  11   2   8        5.60        9.07      5.69 o 
  -5   3   8        1.36       -0.73      2.75 o 
  -4   3   8        0.64        2.61      2.73 o 
  -3   3   8        0.33        0.36      1.76 o 
  -2   3   8        2.37        0.71      1.23 o 
  -1   3   8       17.08       21.13      2.44 o 
   0   3   8      140.99      153.23     10.59 o 
   1   3   8        0.49       -2.87      2.87 o 
   2   3   8        0.31       -2.65      2.65 o 
   3   3   8        7.10        9.06      1.01 o 
   4   3   8        9.16        8.53      1.55 o 
   5   3   8       51.75       46.67      2.42 o 
   6   3   8        3.93        1.00      1.73 o 
   7   3   8       15.91       15.92      2.55 o 
   8   3   8       15.69       16.04      2.91 o 
   9   3   8        0.20        3.16      4.21 o 
  10   3   8        0.28        3.88      3.77 o 
  11   3   8        8.61        3.37      4.33 o 
  -5   4   8        1.28       -2.67      2.67 o 
  -4   4   8        5.38        1.78      2.40 o 
  -3   4   8        3.67        3.69      2.10 o 
  -2   4   8       23.65       26.01      2.23 o 
  -1   4   8      257.74      257.06     10.53 o 
   0   4   8       29.59       27.52      5.79 o 
   1   4   8       97.00       94.69      8.59 o 
   2   4   8       95.85       90.42      8.03 o 
   3   4   8       23.45       28.22      1.88 o 
   4   4   8        3.57        2.02      1.04 o 
   5   4   8        2.93        3.33      1.41 o 
   6   4   8        0.28       -0.82      1.71 o 
   7   4   8        4.40        3.09      2.18 o 
   8   4   8        1.37       -1.98      1.98 o 
   9   4   8        0.02       -0.13      3.03 o 
  10   4   8        0.39       -1.10      3.32 o 
  11   4   8        0.11        8.68      9.09 o 
  -5   5   8        3.50        2.51      3.22 o 
  -4   5   8        1.41        0.69      2.45 o 
  -3   5   8        0.00       -2.00      2.00 o 
  -2   5   8        4.73        3.78      1.45 o 
  -1   5   8       39.06       39.72      2.44 o 
   0   5   8       98.11       81.81      5.89 o 
   1   5   8        0.08       -1.37      3.47 o 
   2   5   8        0.00       -1.41      2.21 o 
   3   5   8       34.05       33.00      2.34 o 
   4   5   8        5.80        5.98      1.15 o 
   5   5   8       18.83       21.24      2.00 o 
   6   5   8        8.45        9.02      2.26 o 
   7   5   8       17.47       15.16      2.95 o 
   8   5   8        0.14        1.25      2.71 o 
   9   5   8        0.73        0.33      2.93 o 
  10   5   8        7.39        2.39      3.82 o 
  11   5   8        2.15       -7.55      7.55 o 
  -4   6   8        0.89       -2.25      2.74 o 
  -3   6   8        0.37       -0.67      2.23 o 
  -2   6   8        0.14       -1.72      1.72 o 
  -1   6   8        0.06       -0.45      1.18 o 
   0   6   8        6.69        7.20      1.98 o 
   1   6   8       15.99       18.49      1.81 o 
   2   6   8        9.85       11.65      1.74 o 
   3   6   8        0.02       -0.61      1.11 o 
   4   6   8       29.53       27.69      2.33 o 
   5   6   8       15.20       19.50      2.42 o 
   6   6   8        0.24       -2.26      2.26 o 
   7   6   8       26.41       37.22      5.04 o 
   8   6   8       59.71       68.52      4.80 o 
   9   6   8        2.50        4.04      3.25 o 
  10   6   8        2.72       -4.39      7.43 o 
  11   6   8        1.52       -7.48      7.48 o 
  -4   7   8        0.11       -3.35      3.35 o 
  -3   7   8        0.95       -1.84      2.66 o 
  -2   7   8        2.45        3.22      2.04 o 
  -1   7   8        0.09       -1.75      1.76 o 
   0   7   8        6.12        3.74      1.45 o 
   1   7   8       37.14       35.43      2.23 o 
   2   7   8        1.04        2.12      1.32 o 
   3   7   8        4.57        4.89      1.49 o 
   4   7   8       47.74       48.02      2.52 o 
   5   7   8       98.95      100.87      4.16 o 
   6   7   8       16.45       20.19      4.01 o 
   7   7   8        3.23        5.89      2.85 o 
   8   7   8        2.78        0.27      2.23 o 
   9   7   8        1.12        1.43      2.58 o 
  10   7   8        0.75        2.77      4.34 o 
  11   7   8        0.00        5.19      9.00 o 
  -3   8   8        2.79       -0.52      2.66 o 
  -2   8   8        0.35        1.10      2.22 o 
  -1   8   8        0.05        3.33      2.13 o 
   0   8   8        0.56       -0.02      1.82 o 
   1   8   8       14.49       16.36      2.20 o 
   2   8   8        1.70       -1.90      1.90 o 
   3   8   8        0.34        1.84      2.17 o 
   4   8   8       16.08       14.46      3.98 o 
   5   8   8       70.45       70.02      4.33 o 
   6   8   8        2.53        3.55      2.71 o 
   7   8   8        0.10       -0.20      3.38 o 
   8   8   8        0.91        1.11      2.40 o 
   9   8   8        2.78       -0.23      3.89 o 
  10   8   8        0.31        2.75      4.33 o 
  -2   9   8        0.58       -0.90      2.72 o 
  -1   9   8        0.19       -0.48      3.81 o 
   0   9   8        1.33       -2.10      2.10 o 
   1   9   8        0.00        0.64      2.18 o 
   2   9   8        0.25        3.08      2.63 o 
   3   9   8        0.87        0.45      3.57 o 
   4   9   8        2.45        1.06      2.63 o 
   5   9   8        0.21       -2.10      3.63 o 
   6   9   8        0.25        3.87      3.79 o 
   7   9   8        0.06        3.46      3.15 o 
   8   9   8        1.03        0.50      3.49 o 
   9   9   8        0.18        7.41      4.28 o 
  10   9   8        0.73        4.96      5.95 o 
  -1  10   8        0.76        1.26      2.96 o 
   0  10   8        0.78        2.40      2.59 o 
   1  10   8        2.16        2.80      2.39 o 
   2  10   8        1.03       -0.03      2.37 o 
   3  10   8        0.84        1.13      2.84 o 
   4  10   8        5.60        3.43      2.90 o 
   5  10   8        4.88        6.36      3.11 o 
   6  10   8        0.92        3.01      2.93 o 
   7  10   8        0.15        4.44      3.32 o 
   8  10   8        0.00        2.80      6.16 o 
   9  10   8        0.75        1.15      8.13 o 
   0  11   8        1.97       -0.71      2.87 o 
   1  11   8        0.25        0.97      3.40 o 
   2  11   8        1.98        2.25      4.74 o 
   3  11   8        0.42       -0.77      4.41 o 
   4  11   8        0.15        1.31      4.57 o 
   5  11   8        0.17        4.61      3.33 o 
   6  11   8        3.24        5.04      7.08 o 
   7  11   8        9.90       11.09      4.72 o 
   8  11   8        0.03        3.96      4.58 o 
   2  12   8        0.67        1.54      3.02 o 
   3  12   8        0.05        3.41      5.53 o 
   4  12   8        6.43       11.96      4.76 o 
   5  12   8        3.44        3.84      4.32 o 
   6  12   8        0.08       -3.92      5.40 o 
   1  -5   9        3.57        4.69      3.26 o 
   2  -5   9        1.20        2.56      3.31 o 
   3  -5   9        0.30       -4.63      5.74 o 
  -2  -4   9        0.06        5.31      5.52 o 
  -1  -4   9        4.61        6.47      2.92 o 
   0  -4   9        4.26        2.27      2.62 o 
   1  -4   9        0.32        0.27      2.68 o 
   2  -4   9        0.16        1.22      2.87 o 
   3  -4   9        0.30        4.53      3.19 o 
   4  -4   9        0.82        2.80      4.92 o 
   5  -4   9        0.25        1.07      3.65 o 
  -3  -3   9        0.17       -0.33      3.09 o 
  -2  -3   9        3.17        0.38      3.15 o 
  -1  -3   9        0.34        0.81      2.56 o 
   0  -3   9        1.90        1.37      2.37 o 
   1  -3   9        0.23        1.21      2.28 o 
   2  -3   9        1.95        2.33      3.31 o 
   3  -3   9        1.05        3.93      2.61 o 
   4  -3   9        2.30        3.07      2.68 o 
   5  -3   9        1.66        0.06      3.16 o 
   6  -3   9        2.55        2.73      3.50 o 
   7  -3   9        0.00       -1.24      3.29 o 
  -3  -2   9        0.16        2.06      2.97 o 
  -2  -2   9        0.03        0.97      2.69 o 
  -1  -2   9        0.14        1.50      2.26 o 
   0  -2   9        3.04        4.14      2.11 o 
   1  -2   9        0.52        0.89      2.98 o 
   2  -2   9        8.20        7.79      2.32 o 
   3  -2   9        1.03       -1.09      2.24 o 
   4  -2   9        2.11        4.31      2.65 o 
   5  -2   9        4.72       -0.55      4.27 o 
   6  -2   9       10.54        9.66      3.14 o 
   7  -2   9        2.69        0.73      3.05 o 
   8  -2   9        0.00       -0.02      3.20 o 
  -4  -1   9        0.00        1.35      2.95 o 
  -3  -1   9        0.10        0.64      2.21 o 
  -2  -1   9       20.09       22.69      2.71 o 
  -1  -1   9        1.52        2.23      4.26 o 
   0  -1   9        1.73        6.13      2.15 o 
   1  -1   9        9.24        9.77      2.09 o 
   2  -1   9        3.72        3.12      1.95 o 
   3  -1   9        5.95        4.82      2.09 o 
   4  -1   9        0.11        0.77      2.20 o 
   5  -1   9        0.40       -1.31      3.42 o 
   6  -1   9        0.00        1.36      2.71 o 
   7  -1   9        9.76       12.00      3.75 o 
   8  -1   9        1.76        2.88      3.52 o 
   9  -1   9        1.20       -0.22      6.25 o 
  -4   0   9        0.96       -0.23      2.55 o 
  -3   0   9        0.99        4.22      2.62 o 
  -2   0   9       24.66       25.05      2.79 o 
  -1   0   9       19.83       20.45      2.86 o 
   0   0   9       14.02       16.46      2.27 o 
   1   0   9        1.91        0.84      1.63 o 
   2   0   9        1.96        0.69      1.71 o 
   3   0   9        6.77        2.95      1.88 o 
   4   0   9        3.48        2.62      2.21 o 
   5   0   9        0.13        0.01      2.12 o 
   6   0   9        1.75        2.63      2.50 o 
   7   0   9        0.57       -2.39      2.39 o 
   8   0   9        0.19        0.84      3.13 o 
   9   0   9        2.99        4.01      4.46 o 
  -4   1   9        0.74       -1.14      2.34 o 
  -3   1   9        0.00        1.15      2.09 o 
  -2   1   9       21.44       21.30      2.86 o 
  -1   1   9       11.90       14.02      2.22 o 
   0   1   9       18.47       18.50      1.68 o 
   1   1   9        0.11        0.73      1.21 o 
   2   1   9        9.84        8.51      1.50 o 
   3   1   9        0.56       -0.09      1.42 o 
   4   1   9        8.26        6.52      2.02 o 
   5   1   9        0.20       -1.54      1.94 o 
   6   1   9        1.35        4.13      2.40 o 
   7   1   9        1.13       -0.79      3.70 o 
   8   1   9        9.94        9.05      4.57 o 
   9   1   9        1.05        8.36      3.53 o 
  10   1   9        0.14        0.06      3.95 o 
  -4   2   9        3.15        2.95      2.48 o 
  -3   2   9        0.39       -2.73      2.73 o 
  -2   2   9        0.15       -1.39      1.53 o 
  -1   2   9        0.66        0.12      1.67 o 
   0   2   9       10.23       11.42      3.26 o 
   1   2   9       30.68       33.54      2.36 o 
   2   2   9        0.03       -1.09      1.12 o 
   3   2   9        5.98        4.29      1.35 o 
   4   2   9       15.16       14.85      1.85 o 
   5   2   9        4.79        6.61      2.05 o 
   6   2   9        0.27        2.77      2.03 o 
   7   2   9        9.34        9.25      2.74 o 
   8   2   9        0.13        1.38      2.61 o 
   9   2   9        0.91       -1.96      2.79 o 
  10   2   9        0.25        1.48      3.51 o 
  -4   3   9        8.74        6.91      2.71 o 
  -3   3   9        4.79        3.08      2.95 o 
  -2   3   9        1.44       -0.15      1.32 o 
  -1   3   9       10.80       15.67      3.21 o 
   0   3   9       59.41       81.53      8.68 o 
   1   3   9        8.48        7.33      4.32 o 
   2   3   9        6.21        1.81      2.45 o 
   3   3   9        0.07       -1.11      1.11 o 
   4   3   9       92.24       94.09      2.92 o 
   5   3   9        5.11        2.37      1.61 o 
   6   3   9        0.84        2.03      1.95 o 
   7   3   9        2.43       -2.10      2.10 o 
   8   3   9        6.43        1.95      2.36 o 
   9   3   9        0.01       -2.67      2.67 o 
  10   3   9        0.30        0.53      3.18 o 
  -4   4   9        0.81        0.94      3.34 o 
  -3   4   9        0.59       -0.62      1.99 o 
  -2   4   9        0.35       -1.06      2.17 o 
  -1   4   9        0.32        1.82      2.62 o 
   0   4   9       75.47       88.67      9.19 o 
   1   4   9       89.96       96.33      9.29 o 
   2   4   9        2.03       -3.21      3.21 o 
   3   4   9        7.73        8.00      1.36 o 
   4   4   9        2.78        4.15      1.21 o 
   5   4   9        1.33        1.05      1.96 o 
   6   4   9        0.39        1.71      1.87 o 
   7   4   9        9.28       11.29      3.36 o 
   8   4   9       10.73        7.96      2.93 o 
   9   4   9        4.16        6.98      3.44 o 
  10   4   9        1.49        1.83      3.87 o 
  -4   5   9        1.90       -2.28      2.66 o 
  -3   5   9        1.62       -2.17      2.17 o 
  -2   5   9        0.43       -2.25      2.25 o 
  -1   5   9        0.16       -2.16      2.75 o 
   1   5   9       42.39       41.95      6.85 o 
   2   5   9       99.18       94.86      9.07 o 
   3   5   9        9.20       10.78      1.96 o 
   4   5   9        0.28        0.39      1.08 o 
   5   5   9       13.39       14.08      1.69 o 
   6   5   9        0.08        1.92      1.75 o 
   7   5   9        0.78       -1.95      1.95 o 
   8   5   9       20.13       19.20      3.70 o 
   9   5   9       17.08       12.74      4.33 o 
  10   5   9        3.48        7.18      4.24 o 
  11   5   9        2.29        1.71      8.54 o 
  -3   6   9        0.00       -2.43      2.43 o 
  -2   6   9        8.31       10.27      5.67 o 
  -1   6   9        7.06       11.11      1.50 o 
   0   6   9        6.26        4.24      3.06 o 
   1   6   9        2.86        5.01      2.59 o 
   2   6   9       14.50       12.50      3.03 o 
   3   6   9        0.00        0.54      1.62 o 
   4   6   9       11.40       10.82      1.51 o 
   5   6   9       45.90       41.59      3.37 o 
   6   6   9        8.41        5.12      2.83 o 
   7   6   9       93.45      118.86      5.25 o 
   8   6   9        0.43       -2.10      3.10 o 
   9   6   9       23.04       21.32      4.40 o 
  10   6   9        4.40        3.62      7.50 o 
  -3   7   9       16.35       15.51      3.98 o 
  -2   7   9        0.15        0.51      2.48 o 
  -1   7   9        5.12        4.18      1.91 o 
   0   7   9       11.85       11.27      1.56 o 
   1   7   9        1.14        0.67      1.23 o 
   2   7   9       16.14       15.37      2.15 o 
   3   7   9       17.10       17.01      1.74 o 
   4   7   9        3.89        3.55      1.91 o 
   5   7   9        5.47        8.21      2.78 o 
   6   7   9       28.72       23.39      3.53 o 
   7   7   9        0.40        2.48      2.79 o 
   8   7   9        2.98       -0.93      3.07 o 
   9   7   9        0.42        1.06      3.45 o 
  10   7   9        3.73        2.89      4.35 o 
  -2   8   9       17.93       18.63      3.37 o 
  -1   8   9        0.80        2.38      2.52 o 
   0   8   9        1.55       -0.06      1.89 o 
   1   8   9        0.93       -0.35      1.93 o 
   2   8   9        6.62        4.11      2.20 o 
   3   8   9        9.67        9.57      2.28 o 
   4   8   9       33.11       34.87      3.16 o 
   5   8   9        0.04       -0.62      2.31 o 
   6   8   9       26.29       24.64      5.33 o 
   7   8   9        4.19        2.15      2.46 o 
   8   8   9        7.60        6.76      3.13 o 
   9   8   9        1.33        3.34      4.59 o 
  10   8   9        0.32        0.66      4.36 o 
  -1   9   9        1.45        0.85      2.51 o 
   0   9   9       19.92       24.74      2.89 o 
   1   9   9        9.23       10.69      2.50 o 
   2   9   9        1.56       -0.66      2.31 o 
   3   9   9        0.26       -0.85      2.32 o 
   4   9   9        0.00        4.02      2.63 o 
   5   9   9        0.15        2.02      3.91 o 
   6   9   9        0.62        2.28      2.58 o 
   7   9   9        0.00        0.18      3.36 o 
   8   9   9        0.29        0.09      3.25 o 
   9   9   9        0.42       -1.94      5.02 o 
  10   9   9        0.15       -4.02      4.02 o 
   0  10   9        0.60       -0.58      2.62 o 
   1  10   9        3.56        1.98      2.46 o 
   2  10   9        5.00        4.96      4.33 o 
   3  10   9        0.49        1.11      2.60 o 
   4  10   9        0.90        5.51      2.89 o 
   5  10   9        0.36       -2.55      2.55 o 
   6  10   9        0.02       -3.29      3.29 o 
   7  10   9        1.05       -0.51      3.22 o 
   8  10   9        0.40       -0.54      3.77 o 
   9  10   9        0.48        0.06      4.41 o 
   1  11   9        5.99        8.49      3.05 o 
   2  11   9        1.44        4.95      3.28 o 
   3  11   9        5.38        7.71      4.64 o 
   4  11   9        3.12        5.05      4.45 o 
   5  11   9        9.18       13.79      3.79 o 
   6  11   9        1.22        6.72      3.45 o 
   7  11   9        0.02        1.73      5.02 o 
   8  11   9        1.33        2.55      4.38 o 
   4  12   9        0.54        3.69      3.77 o 
   5  12   9        0.06        1.18      3.48 o 
   0  -3  10        0.30        2.15      2.66 o 
   1  -3  10        0.22        3.50      2.69 o 
   2  -3  10        0.51        0.63      2.69 o 
   3  -3  10        0.72        1.22      2.89 o 
   4  -3  10        0.02        2.70      3.21 o 
   5  -3  10        0.02        4.06      3.48 o 
  -2  -2  10        1.93        5.45      4.73 o 
  -1  -2  10        7.31        8.76      2.79 o 
   0  -2  10        0.20        1.10      2.31 o 
   1  -2  10        2.30        3.73      2.33 o 
   2  -2  10        0.11       -0.19      2.23 o 
   3  -2  10        7.43       10.32      2.87 o 
   4  -2  10        0.09        0.63      2.93 o 
   5  -2  10        0.25        3.11      3.13 o 
   6  -2  10        0.59        6.91      4.74 o 
  -2  -1  10        0.05        2.64      2.41 o 
  -1  -1  10        2.05        3.68      2.16 o 
   0  -1  10        1.28        0.09      2.96 o 
   1  -1  10        2.75        5.10      2.07 o 
   2  -1  10        4.08        0.91      2.15 o 
   3  -1  10        1.97        1.76      2.21 o 
   4  -1  10        0.53        2.47      2.44 o 
   5  -1  10        0.06        0.19      2.71 o 
   6  -1  10        0.32       -2.26      2.75 o 
   7  -1  10        2.38       -1.59      3.89 o 
   8  -1  10        0.05        2.70      6.03 o 
  -3   0  10        0.94        1.58      3.36 o 
  -2   0  10        4.23        6.65      2.30 o 
  -1   0  10        0.01        1.90      1.84 o 
   0   0  10        7.13        5.00      1.93 o 
   1   0  10        0.00        4.91      2.35 o 
   2   0  10        0.86       -2.21      2.21 o 
   3   0  10        2.14        2.51      2.47 o 
   4   0  10        0.41       -0.17      2.02 o 
   5   0  10        1.79       -2.35      2.35 o 
   6   0  10        0.00        2.40      2.60 o 
   7   0  10        0.03       -2.40      2.78 o 
   8   0  10        0.00        1.57      3.45 o 
  -3   1  10        0.12        1.62      2.19 o 
  -2   1  10        3.57        5.78      1.98 o 
  -1   1  10        0.00       -0.23      1.64 o 
   0   1  10       11.94       13.54      1.96 o 
   1   1  10        6.13        5.66      2.37 o 
   2   1  10        3.17        2.20      2.07 o 
   3   1  10        3.83        6.56      1.90 o 
   4   1  10        2.76        1.19      1.94 o 
   5   1  10        5.45        1.52      2.27 o 
   6   1  10        9.31       12.22      2.81 o 
   7   1  10        0.00       -2.44      2.44 o 
   8   1  10        2.04        0.43      4.75 o 
   9   1  10        0.06        0.32      3.35 o 
  -3   2  10        0.34       -2.07      2.07 o 
  -2   2  10        0.97       -0.44      3.26 o 
  -1   2  10        0.00       -0.32      2.09 o 
   0   2  10        2.52        4.66      2.22 o 
   1   2  10       58.93       58.73      2.24 o 
   2   2  10        4.08        5.24      1.25 o 
   3   2  10        0.04       -1.32      1.32 o 
   4   2  10        6.95        2.95      2.01 o 
   5   2  10        7.68        6.75      2.55 o 
   6   2  10       26.33       24.47      2.92 o 
   7   2  10        4.18        3.21      2.80 o 
   8   2  10        1.13       -0.11      2.72 o 
   9   2  10        5.32        9.18      3.55 o 
  -3   3  10        4.76        5.72      2.30 o 
  -2   3  10        1.88        2.78      4.97 o 
  -1   3  10        8.10        5.99      3.55 o 
   0   3  10       55.72       51.50      7.94 o 
   1   3  10       20.36       26.22      6.46 o 
   2   3  10       57.27       57.03      3.54 o 
   3   3  10       21.47       23.48      1.60 o 
   4   3  10        3.25        0.98      2.05 o 
   5   3  10        0.27        2.60      1.87 o 
   6   3  10        0.07        0.11      1.95 o 
   7   3  10        0.91       -0.16      2.35 o 
   8   3  10        0.11        3.16      2.62 o 
   9   3  10        0.79       -2.92      2.92 o 
  10   3  10        0.20       -2.76      3.29 o 
  -3   4  10        2.61       -2.21      2.21 o 
  -2   4  10        0.03       -0.22      3.57 o 
  -1   4  10        0.22       -1.52      3.55 o 
   0   4  10        3.47        9.38      5.26 o 
   1   4  10      101.58       85.71      9.31 o 
   2   4  10        0.65        8.37      4.44 o 
   3   4  10        4.99        1.10      2.18 o 
   4   4  10        0.07       -1.40      1.40 o 
   5   4  10        6.57        6.33      1.86 o 
   6   4  10        5.93        6.48      2.30 o 
   7   4  10        3.26        0.90      2.28 o 
   8   4  10        0.66       -1.10      2.40 o 
   9   4  10        0.44       -2.65      2.65 o 
  10   4  10        0.06        3.65      3.42 o 
  -3   5  10        2.35        1.00      2.40 o 
  -2   5  10        0.56       -2.36      2.36 o 
  -1   5  10        0.25       -2.43      2.80 o 
   1   5  10        9.57        7.28      4.61 o 
   2   5  10        8.63       14.18      5.48 o 
   3   5  10        0.37        2.25      3.11 o 
   4   5  10        0.08       -0.70      1.14 o 
   5   5  10       17.11       16.28      2.13 o 
   6   5  10        2.16        0.29      2.04 o 
   7   5  10        4.36       -1.03      2.09 o 
   8   5  10        5.26        7.43      2.69 o 
   9   5  10       18.72       12.87      5.22 o 
  10   5  10        0.55       -0.93      3.76 o 
  -2   6  10        0.18       -1.82      2.93 o 
  -1   6  10        0.18       -0.76      2.32 o 
   2   6  10        9.31       16.55      5.74 o 
   3   6  10        0.43        2.52      4.33 o 
   4   6  10        5.98        5.64      1.37 o 
   5   6  10        8.41        9.89      2.05 o 
   6   6  10       20.24       24.90      4.04 o 
   7   6  10        5.53        2.31      2.62 o 
   8   6  10        0.87       -0.33      2.90 o 
   9   6  10        3.04        7.74      3.48 o 
  10   6  10        0.74        4.93      3.93 o 
  -2   7  10        1.10       -2.42      2.62 o 
  -1   7  10        0.37        0.03      2.77 o 
   0   7  10        1.46        1.87      1.59 o 
   1   7  10        0.28        2.53      3.06 o 
   2   7  10        6.48        8.56      4.44 o 
   3   7  10       11.55       10.52      1.82 o 
   4   7  10        0.04       -1.60      1.60 o 
   5   7  10        7.12       12.24      4.69 o 
   6   7  10       45.45       42.25      5.93 o 
   7   7  10       16.72       24.49      5.00 o 
   8   7  10        3.80        6.34      3.27 o 
   9   7  10        0.08        3.58      3.27 o 
  10   7  10        1.36       -6.22      7.02 o 
  -1   8  10        1.78        0.97      2.58 o 
   0   8  10        1.50        2.91      2.18 o 
   1   8  10        0.84       -0.77      1.96 o 
   2   8  10        0.05        0.48      2.38 o 
   3   8  10        1.18        0.70      3.95 o 
   4   8  10        0.46        3.17      2.17 o 
   5   8  10        2.60        3.23      4.14 o 
   6   8  10        0.85       -0.44      2.19 o 
   7   8  10        2.12        0.34      2.24 o 
   8   8  10        0.03        0.63      2.49 o 
   9   8  10        0.54        1.71      3.44 o 
  10   8  10        0.01        0.75      5.26 o 
   0   9  10        0.02        0.44      3.38 o 
   1   9  10        0.68        3.36      3.23 o 
   2   9  10        0.99        0.45      2.31 o 
   3   9  10        0.04       -0.55      2.18 o 
   4   9  10        1.94        7.43      2.51 o 
   5   9  10        1.45       -0.50      2.36 o 
   6   9  10        2.55        2.31      2.80 o 
   7   9  10        0.66        2.09      3.32 o 
   8   9  10        0.08        0.46      3.12 o 
   9   9  10        0.06       -1.18      3.84 o 
   1  10  10        1.85        3.78      3.02 o 
   2  10  10        0.74       -0.22      2.55 o 
   3  10  10        3.17        5.06      2.73 o 
   4  10  10        0.31        3.22      5.22 o 
   5  10  10        0.11        1.57      3.21 o 
   6  10  10        1.33        1.70      3.11 o 
   7  10  10        1.56        2.62      3.36 o 
   8  10  10        4.72       16.00      7.32 o 
   3  11  10        0.11        0.86      3.53 o 
   4  11  10        0.00        5.24      3.26 o 
   5  11  10        4.03       12.94      3.77 o 
   6  11  10        1.54        0.98      4.67 o 
   7  11  10        0.02        0.31      3.30 o 
   2  -2  11        2.20        0.02      2.86 o 
   3  -2  11        0.49       -0.19      2.70 o 
   4  -2  11        1.50        0.46      3.49 o 
   0  -1  11        8.25        6.20      2.43 o 
   1  -1  11        2.15        2.95      2.32 o 
   2  -1  11        0.66        3.27      2.43 o 
   3  -1  11        1.00        2.14      2.45 o 
   4  -1  11        0.75       -3.09      3.15 o 
   5  -1  11        1.16        3.48      2.88 o 
   6  -1  11        0.00        1.20      3.18 o 
  -1   0  11        2.61        4.40      2.30 o 
   0   0  11        8.00       10.27      4.25 o 
   1   0  11        4.88        9.00      2.07 o 
   2   0  11        2.06        3.46      2.01 o 
   3   0  11        0.56       -1.08      3.12 o 
   4   0  11        0.09        0.58      2.28 o 
   5   0  11        1.37        1.81      2.70 o 
   6   0  11        0.52        2.10      2.81 o 
   7   0  11        0.02        4.46      4.70 o 
  -1   1  11        0.00       -0.03      2.19 o 
   0   1  11        2.47        4.88      2.54 o 
   1   1  11        1.40        2.32      2.20 o 
   2   1  11        6.77        7.96      1.89 o 
   3   1  11        0.03        2.71      1.85 o 
   4   1  11        0.04       -2.23      2.39 o 
   5   1  11        1.86        0.89      2.95 o 
   6   1  11        0.90        0.29      2.56 o 
   7   1  11        0.01       -0.12      3.00 o 
   8   1  11        1.48        0.05      3.15 o 
  -2   2  11        0.01        1.95      3.16 o 
  -1   2  11        1.01        2.87      4.16 o 
   0   2  11        1.48        3.33      2.71 o 
   1   2  11       12.49       15.57      3.28 o 
   2   2  11        0.02        2.89      1.33 o 
   3   2  11        6.44        4.89      1.72 o 
   4   2  11        0.52        1.30      1.99 o 
   5   2  11       19.62       18.96      2.64 o 
   6   2  11        1.99        0.30      2.34 o 
   7   2  11        0.60        5.01      2.76 o 
   8   2  11        0.15       -2.61      2.61 o 
  -2   3  11        0.32       -0.17      5.64 o 
  -1   3  11        0.63        3.59      2.37 o 
   0   3  11        0.15       -2.41      4.80 o 
   1   3  11       22.36       30.32      4.30 o 
   2   3  11        1.68        1.27      2.52 o 
   3   3  11        4.91        2.61      1.83 o 
   4   3  11        0.31        0.59      1.59 o 
   5   3  11        0.00        1.87      1.87 o 
   6   3  11        4.46        2.69      2.28 o 
   7   3  11        0.03       -2.39      2.39 o 
   8   3  11        1.65       -2.46      2.78 o 
   9   3  11        2.52        4.37      3.23 o 
  -2   4  11        0.02       -3.77      4.14 o 
  -1   4  11        0.04        1.52      4.05 o 
   0   4  11        1.16        3.98      5.35 o 
   1   4  11        2.67       -3.74      3.74 o 
   2   4  11       28.73       26.68      6.58 o 
   3   4  11       39.63       38.72      3.50 o 
   4   4  11        0.84        0.32      2.04 o 
   5   4  11        0.12       -0.71      1.70 o 
   6   4  11        2.05        2.71      2.34 o 
   7   4  11        0.34        0.00      3.61 o 
   8   4  11        0.00       -0.33      2.61 o 
   9   4  11        5.56        6.69      3.43 o 
  -1   5  11        4.19        4.58      4.22 o 
   1   5  11        2.35       -4.12      4.12 o 
   2   5  11        1.97       -3.67      4.17 o 
   3   5  11        9.09        3.70      2.28 o 
   4   5  11        3.08        0.65      1.23 o 
   5   5  11        4.87        3.22      1.82 o 
   6   5  11        6.44        1.46      1.94 o 
   7   5  11        4.31        7.12      2.45 o 
   8   5  11       15.82       19.45      3.33 o 
   9   5  11        0.05        0.65      2.85 o 
  -1   6  11        0.34       -0.35      7.18 o 
   2   6  11        1.25        2.80      5.11 o 
   3   6  11        5.51        2.46      4.80 o 
   4   6  11        8.59       10.79      1.70 o 
   5   6  11        0.10       -1.56      1.56 o 
   6   6  11        0.00       -1.23      1.92 o 
   7   6  11       11.60       12.52      2.65 o 
   8   6  11        0.41        2.30      3.24 o 
   9   6  11        8.64        3.79      3.48 o 
  -1   7  11       17.62       16.27      6.62 o 
   0   7  11        0.02       -6.01      6.01 o 
   3   7  11        2.28        4.78      3.86 o 
   4   7  11        5.62        3.35      2.16 o 
   5   7  11       14.22       16.57      2.97 o 
   6   7  11        0.50        3.41      2.59 o 
   7   7  11       13.03       15.28      3.40 o 
   8   7  11        4.35        4.58      3.94 o 
   9   7  11        1.73        8.48      3.80 o 
   0   8  11        3.54        2.23      2.78 o 
   1   8  11        9.38       11.35      3.00 o 
   2   8  11        4.32        6.08      3.35 o 
   3   8  11        0.83        3.68      2.38 o 
   4   8  11        1.16        0.77      3.11 o 
   5   8  11        0.98        1.06      3.25 o 
   6   8  11        0.47       -1.47      2.70 o 
   7   8  11        1.47        5.72      5.17 o 
   8   8  11        0.83        0.98      3.24 o 
   9   8  11        0.05        2.07      6.66 o 
   1   9  11        0.26        1.52      3.32 o 
   2   9  11        7.74        7.37      2.53 o 
   3   9  11        6.17        7.95      3.51 o 
   4   9  11        0.00        6.02      3.82 o 
   5   9  11        0.02        0.49      5.10 o 
   6   9  11        0.18       -2.45      2.45 o 
   7   9  11        0.06        5.72      3.26 o 
   8   9  11        0.24        0.11      4.17 o 
   3  10  11        0.29        1.64      3.84 o 
   4  10  11        0.65       -0.03      2.51 o 
   5  10  11        1.04        3.93      4.32 o 
   6  10  11        5.14        4.20      4.31 o 
   7  10  11        0.35        2.78      3.21 o 
   2   0  12        4.23        7.12      5.81 o 
   3   0  12        0.21        3.32      2.40 o 
   4   0  12        0.12       -2.21      3.70 o 
   1   1  12        0.08        1.89      2.30 o 
   2   1  12        9.61        8.80      2.09 o 
   3   1  12        0.04        1.55      2.02 o 
   4   1  12        0.05        1.55      2.18 o 
   5   1  12        1.57        1.17      2.53 o 
   6   1  12        1.20        1.09      2.68 o 
   1   2  12        4.29        6.41      4.68 o 
   2   2  12        6.26        7.81      2.82 o 
   3   2  12       19.23       21.33      2.26 o 
   4   2  12        1.19       -0.41      1.90 o 
   5   2  12        0.02        1.63      2.25 o 
   6   2  12        0.02        3.23      2.66 o 
   7   2  12        0.37        4.99      3.02 o 
   0   3  12        0.08        1.38      5.49 o 
   1   3  12        0.00        2.59      3.60 o 
   2   3  12       38.40       39.48      4.08 o 
   3   3  12        1.37        2.30      2.04 o 
   4   3  12        6.56        5.21      2.06 o 
   5   3  12        2.12        3.25      2.19 o 
   6   3  12        2.91        1.14      2.37 o 
   7   3  12        0.94        3.23      2.77 o 
   8   3  12        0.41        5.35      6.05 o 
   1   4  12        0.57       -4.68      4.68 o 
   2   4  12        3.28        2.68      5.11 o 
   3   4  12        8.80        8.33      3.08 o 
   4   4  12        0.00        1.45      2.58 o 
   5   4  12        0.05        0.72      2.08 o 
   6   4  12        1.96        2.13      2.15 o 
   7   4  12        0.84        2.39      2.48 o 
   8   4  12        2.54        3.70      3.00 o 
   1   5  12        0.14       -5.02      5.02 o 
   2   5  12        0.56       -3.57      4.37 o 
   3   5  12        0.56       -4.32      4.32 o 
   4   5  12        0.04       -0.34      2.15 o 
   5   5  12        0.91        2.24      1.68 o 
   6   5  12        1.48        1.70      2.06 o 
   7   5  12        1.31       -0.22      2.31 o 
   8   5  12        0.61        3.81      2.89 o 
   2   6  12        0.03       -4.78      4.78 o 
   3   6  12        1.22       -3.67      4.53 o 
   4   6  12        8.14        6.07      1.87 o 
   5   6  12        0.00        1.22      1.62 o 
   6   6  12        3.21        1.75      2.69 o 
   7   6  12       12.00       12.07      4.52 o 
   8   6  12       11.16       15.78      3.21 o 
   4   7  12        0.77        2.32      4.10 o 
   5   7  12        0.15        1.39      2.09 o 
   6   7  12        0.67       -1.77      2.30 o 
   7   7  12        0.81       -2.74      2.74 o 
   8   7  12        4.39        4.34      3.85 o 
   2   8  12        0.01        7.07      5.26 o 
   3   8  12        0.55        8.05      4.59 o 
   4   8  12        0.02        3.66      3.86 o 
   5   8  12        1.23        3.37      2.67 o 
   6   8  12        0.29        4.90      3.68 o 
   7   8  12        0.36        3.28      4.62 o 
   3   9  12        0.68        1.37      5.96 o 
   4   9  12        1.16        3.49      2.89 o 
   5   9  12        0.06        0.61      2.40 o 
   6   9  12        0.12        5.50      3.75 o 
   3   4  13        2.13       -1.37      5.28 o 
   4   4  13        4.50        3.26      2.48 o 
   5   4  13        2.97        0.28      2.48 o 
   3   5  13        0.75        0.87      5.60 o 
   4   5  13        1.27       -0.25      1.98 o 
   5   5  13        3.58        1.28      2.46 o 
   6   5  13        0.03       -2.08      3.28 o 
   4   6  13        0.33       -2.56      4.74 o 
   5   6  13        1.81       -1.47      2.19 o 
   6   6  13        4.31        3.86      3.09 o 
                                                 
